# Supplementary material for: Resonance energy transfer sensitises and monitors in situ switching of LOV2-based optogenetic actuators
Source: Nat Commun. 2020 Oct 9;11:5107. doi: 10.1038/s41467-020-18816-8 (PMC7547724; doi:10.1038/s41467-020-18816-8)
Supplement: Supplementary file 11 — Supplementary Software [file 41467_2020_18816_MOESM11_ESM.zip]

Archive with 5 entries (4 files):
- AnalysisScripts_and_AdductCalculator/
- AnalysisScripts_and_AdductCalculator/Script  for LOV2 switching analysis_v1e.ijm
- AnalysisScripts_and_AdductCalculator/Script for Dronpa data analysis.ijm
- AnalysisScripts_and_AdductCalculator/Script for Fig1 analysis optoNES_v1i-CFP titration all channels C3-H10.ijm
- AnalysisScripts_and_AdductCalculator/Supplementary File Adduction Fraction Simulator for Fig. 7.xlsx
