# Supplementary material for: Resonance energy transfer sensitises and monitors in situ switching of LOV2-based optogenetic actuators
Source: Nat Commun. 2020 Oct 9;11:5107. doi: 10.1038/s41467-020-18816-8 (PMC7547724; doi:10.1038/s41467-020-18816-8)
Supplement: Supplementary file 11 — Supplementary Software [file 41467_2020_18816_MOESM11_ESM.zip › AnalysisScripts_and_AdductCalculator/Script for LOV2 switching analysis_v1e.ijm]

//Scrupt for  de-quenching analysis part 1 
//V1d has threshold 
//V1e has SegSettings array at the top
CurrentRun = "2019-08-04_000 darktest";//
FirstWell = "C02"; //number of characters distinguishes 96 and 384
LastWell = "E09";// assumes a rectangular array of wells
Channels=newArray("CFP001");// Y001", "CY002", "CY005", "CY01" );// only one channel type

WindowTimecourse = true; //false // true // 
	TimeWindowFirst=1;
	TimeWindowLast=720;//2880;//240;//2880;
	TimeWindowStep=240;// 240; 
	
experiment_ID = "LEXY test";// 
user_ID = "MJC";

SkipHowManyWellsAtstart=0;

RB=200; //for RB background subtraction
IntensityThreshold=10; //min intensity for ROIs on the Max projection, 5 will let all pass, go for 10
AlignToSlice= "first"; //that's the default
SegmentationSettings= newArray(50, 100, 1000, 1); //RB size, min, max, smooth; newArray(50, 100, 1000, 1) for 293s, maybe newArray(50, 10, 200, 1) for Cx neurons

ExtractData= true;
CollateData = true;
CombineData = true;


//********************************NO PARAMETERS INTENDED FOR EDITING BELOW
AlignerChannelNumber =-1; //do not need to align in this experiment, only capturing intensities over time
Datadisk = "Y:\\"; // "Y\:";//

getDateAndTime(year, month, dayOfWeek, dayOfMonth, hour, minute, second, msec);
year0= year;month0=month; dayOfMonth0=dayOfMonth;hour0=hour; minute0=minute;second0= second;
print("\\Clear");
setBatchMode(true);

if(!WindowTimecourse) {TimeWindowLast=1; TimeWindowFirst=1; TimeWindowStep=1;}
NumWindows=(TimeWindowLast-TimeWindowFirst+1)/TimeWindowStep;	
DataImageExists = newArray(Channels.length*NumWindows);

Path = File.separator + "Data\\DatafromBD\\" + user_ID  + File.separator+ experiment_ID  + File.separator;
experimentpath = Datadisk + Path+CurrentRun+ File.separator; 
AlignmentFolder="ImagesAlignedtoCh"+AlignerChannelNumber;
if(AlignmentFolder!="")  {AlignmentFolder+=File.separator; }//so can add to the path it even if it is ""

//need a temp directory to store local alignment matrixes locally so we can use multiple computers to run the macro
tmppath = getDirectory("temp");
if (tmppath=="")       exit("No windows temp directory available on this computer. This has to be corrected to use this macro, or another computer will overwrite settings during the run");

//read the MetaData
		ImageDimensions = newArray(); ImageDimensions = getMetaData(experimentpath);
		//check here ImageDimensions for error value  e.g. -1 and try another path and only then get defaults: getMetaData("default");
		Array.print(ImageDimensions);
		xFields=ImageDimensions[1]; yFields=ImageDimensions[2]; TilePixelsX=ImageDimensions[3]; TilePixelsY=ImageDimensions[4];
		PixelSizePostBin= ImageDimensions[5]; 
		
wells=FillWellArray(FirstWell, LastWell);

if(!File.exists(experimentpath)) //File.makeDirectory(experimentpath);
	{
	print(experimentpath +  " does not exist. Check settings.");
	stop;
	}

MergedDataPath = experimentpath+AlignmentFolder;//+ File.separator;
if(!File.exists(MergedDataPath )) File.makeDirectory(MergedDataPath);
		
WellSubgroupSize=0; AdditionWellsAhead=0; //not used here
for(CurrentWellIndex= SkipHowManyWellsAtstart;CurrentWellIndex < wells.length -WellSubgroupSize-AdditionWellsAhead; CurrentWellIndex++)
{//loop through wells - use method from unsupervised macro
	print("processing well index "+ CurrentWellIndex);
	CurrentWell = "Well " + wells[CurrentWellIndex];
	wellpath=experimentpath + CurrentWell + File.separator; 
	if(File.exists(wellpath))
	{
	print(CurrentWell);
	if(ExtractData)
	{
	print("extracting data");	
	for (Window=TimeWindowFirst; Window<TimeWindowLast+1; Window +=TimeWindowStep) ////loop through windows
		{
		FirstTimepoint = Window; //no need for LastTimepoint, and can still offset start and use rest if choose to
		if (WindowTimecourse == true)
			{
			NumberTimepoints = TimeWindowStep;
			Timewindow = "Window_"+FirstTimepoint+"to"+FirstTimepoint+NumberTimepoints-1;
			}
		else
			{
			NumberTimepoints = 0; Timewindow = "";
			}

		for(Channel=0; Channel < Channels.length; Channel++)
			{
			//process the data window by window
			wellpath=experimentpath + CurrentWell + File.separator;
			getchannelrange(Channels[Channel], "Merged", wellpath, ImageDimensions, RB, NumberTimepoints, FirstTimepoint); 
			if (AlignerChannelNumber!=-1) Align4DImage2("Merged", tmppath, "C"+AlignerChannelNumber, AlignToSlice);	//Apply Align4Dimage function
			if (WindowTimecourse) WindowString= "W"+Window; else WindowString="";
			savename="Merged"+wells[CurrentWellIndex]+Channels[Channel]+WindowString;
			saveAs("Tiff", MergedDataPath + "\\"+savename+".tif"); // 
			//segment
			rename(savename); run("Z Project...", "projection=[Max Intensity]");rename("MAXproj"); 
			run("32-bit"); 
				run("Square Root"); 
			run("16-bit"); // to avoid loss of precision
			ROIname =wells[CurrentWellIndex]+Channels[Channel]+WindowString;
			generateROIs("MAXproj", MergedDataPath, ROIname, SegmentationSettings);
			//need a fresh Maxproj wo bit rescaling to do the ROI thresholding
			selectWindow("MAXproj"); close();
			selectWindow(savename); run("Z Project...", "projection=[Max Intensity]");rename("MAXproj"); 
			ThresholdROIs(IntensityThreshold); //QC function to discard those too dim -if there are few cells can end up with hundreds of garbage ROIs
			selectWindow("MAXproj"); close();
			//collect data
			if (roiManager("Count")!=0)
				{
				DataImageExists[Channel+((Window-1)/TimeWindowStep)*Channels.length]= true;
				selectWindow(savename);
				run("Set Measurements...", "mean redirect=None decimal=3");
				roiManager("Multi Measure");
				saveAs("Results", MergedDataPath+"\\"+"Results"+savename+".csv");
				if(CollateData) {run("Results to Image"); rename(ROIname);} 
				if (isOpen("Results")) {selectWindow("Results"); run("Close");} 
				roiManager("Select All"); 
				roiManager("Delete");
				}
				else
				DataImageExists[Channel+((Window-1)/TimeWindowStep)*Channels.length]= false; // this is checked under CollateData later to see if it is possible to collect data later
			
			if (isOpen("ROI Manager")) {selectWindow("ROI Manager"); run("Close");}
			selectWindow(savename);close();
			} //next channel
			
		} // next window
		}
		
		
		if(CollateData)
		{
		print("collating data");	
		//merge the data		
		for(Channel=0; Channel < Channels.length; Channel++)
			{
			if (WindowTimecourse) 
				{//merge the data
				WindowsWithData=0; //allow lack of cells/data, nth window may be first with data,do not try to merge to n-1
				MergedDataName=wells[CurrentWellIndex]+Channels[Channel]+"CombinedTimeWindows";
				for (Window=TimeWindowFirst; Window<TimeWindowLast+1; Window +=TimeWindowStep) ////loop through windows
					{
					WindowString= "W"+Window;
					if(!ExtractData) 
						{
						savename="Merged"+wells[CurrentWellIndex]+Channels[Channel]+WindowString;
						Image=wells[CurrentWellIndex]+ Channels[Channel]+WindowString;
						DataImageExists[Channel+((Window-1)/TimeWindowStep)*Channels.length]= DataFromDiskToImage(MergedDataPath, savename, Image);
						}
					if (DataImageExists[Channel+((Window-1)/TimeWindowStep)*Channels.length])
						{
						selectWindow(wells[CurrentWellIndex]+Channels[Channel]+"W"+Window); rename("current");
						
						if(WindowsWithData==0) 
							{
							rename(MergedDataName); 
							WindowsWithData+=1; 
							}
						else 
							{
							run("Stack Combiner", "stack1="+MergedDataName+" stack2="+"current");
							selectWindow("Combined Stacks"); rename(MergedDataName);
							WindowsWithData+=1;
							}
						}
					}
					}
				else
					{
					Window=1; //reset Window because it will be 2 after previous loop
					WindowsWithData=0; // assume no data unless confirmed below
					MergedDataName=wells[CurrentWellIndex]+Channels[Channel];
					if(!ExtractData)  DataImageExists[Channel+((Window-1)/TimeWindowStep)*Channels.length]=DataFromDiskToImage(MergedDataPath, "Merged"+MergedDataName, MergedDataName); //the data needs to be reopened from disk	
					if(DataImageExists[Channel+((Window-1)/TimeWindowStep)*Channels.length]) 
						{
						selectWindow(MergedDataName);
						WindowsWithData=1;
						}
					}

				if(DataImageExists[Channel] || WindowsWithData!=0) 
				//out of Window loop so existing data might not be the first window - why not check if MergedDataName exists?
				{
				run("Rotate 90 Degrees Left"); run("Image to Results"); 
		saveAs("Results", MergedDataPath+"\\"+"Results"+MergedDataName+".csv");
				selectWindow(MergedDataName);
		print("saving "+MergedDataPath + "\\"+MergedDataName+".tif");
				saveAs("Tiff",MergedDataPath + "\\"+MergedDataName+".tif");rename(MergedDataName);
				run("Reslice [/]...", "output=1.000 start=Top avoid"); rename("reslice");
				
				cellcount= nSlices/WindowsWithData; //this is cell number but from each time window, so divide it by WindowsWithData
				getDimensions(width, height, channels, slices, frames); print(width, height, channels, slices, frames, nSlices);
				if(cellcount>1)
					run("Z Project...", "projection=[Average Intensity]"); 
				else
					run("Duplicate...", " ");
				rename("average");
				run("Rotate 90 Degrees Right");
				run("Image to Results"); 
				lastline= nResults;
				setResult("X0", lastline, cellcount);
				setResult("Label", lastline, "cells");
				saveAs("Results", MergedDataPath + "\\"+MergedDataName+"Avg.csv");		
				selectWindow("reslice"); close();
				selectWindow("average"); close();
				selectWindow(MergedDataName); close();
				if (isOpen("Results")) {selectWindow("Results"); run("Close");} 
				}		
			}	
		}
	}
} //next well


if(CombineData)
{
print("combining data");	
setResult("reading", 0,0);
for(CurrentWellIndex= SkipHowManyWellsAtstart;CurrentWellIndex < wells.length -WellSubgroupSize-AdditionWellsAhead; CurrentWellIndex++)
	{//loop through wells - use method from unsupervised macro
	print("processing well index "+ CurrentWellIndex);
	CurrentWell = "Well " + wells[CurrentWellIndex];
	wellpath=experimentpath + CurrentWell + File.separator; 
	if(File.exists(wellpath))
	{
	for(Channel=0; Channel < Channels.length; Channel++)
			{
			//process the data window by window
			if (WindowTimecourse) 
				MergedDataName=wells[CurrentWellIndex]+Channels[Channel]+"CombinedTimeWindows";
			else
				MergedDataName=wells[CurrentWellIndex]+Channels[Channel];
			
			AvgFile=MergedDataPath + "\\"+MergedDataName+"Avg.csv";
			print(AvgFile);
			if(File.exists(AvgFile))
			{
			str=File.openAsString(AvgFile); 
			lines= split(str, ","); // skip the X0
			trimmedlines = Array.slice(lines, 2); 
			for (i=0;i<trimmedlines.length; i++)
				{
				value=split(trimmedlines[i], "\n");
				setResult(wells[CurrentWellIndex]+Channels[Channel], i,value[0]);
				setResult("reading", i,i+1);
				}
			setResult("reading", nResults-1, "cells");
			}
			}
			print("channels done");
		}
	}
		saveAs("Results", MergedDataPath + "\\"+MergedDataName+"Collated.csv");
		
		print("saved collated data");
		updateResults(); if (isOpen("Results")) {selectWindow("Results"); run("Close");} 

		
	}

print("macro complete");
setBatchMode(false);
getDateAndTime(year, month, dayOfWeek, dayOfMonth, hour, minute, second, msec);
dhour=24*(dayOfMonth-dayOfMonth0)+(hour-hour0) + (minute-minute0)/60 + (second-second0)/3600;
print("That took " + dhour*60 + " minutes");
//end of macro


//FUNCTIONS called

function ThresholdROIs(threshold)
{
	NumROIs= roiManager("count");
	for(ROI=NumROIs-1; ROI>-1; ROI--) //go through however many there are from the end
		{
		roiManager("select", ROI); 
		getStatistics(area, mean); 
		if(mean<threshold) roiManager("delete");
		}
	roiManager("deselect"); //otherwise subsequent measurements on only one ROI not all
}


//function to get saved data from disk and convert to image
function DataFromDiskToImage(L_MergedDataPath, L_savename, ImageName)
{
pathandfile = L_MergedDataPath+"\\"+"Results"+L_savename+".csv";
if(File.exists(pathandfile))
	{
	open(pathandfile); 
	v=getVersion(); vn=parseFloat(substring(v,lengthOf(v)-5, lengthOf(v)-1)); 	if(vn>1.51) 	Table.rename("Results"+L_savename+".csv", "Results");//v1.52a onwards allows all kinds of table names
	run("Results to Image"); rename(ImageName);
	if (isOpen("Results")) {selectWindow("Results"); run("Close");} 
	return true;
	}
	else
	return false;
}


//Function to generate ROI list from image
function generateROIs(sourceimage, L_SavePath, wellname, L_SegmentationSettings)
{
selectWindow(sourceimage);
//don't use nucleus counter in batch mode, it throws an error and kills an image leading to an error later
//run("Nucleus Counter", "smallest=25 largest=200 threshold=Otsu smooth=[Median 3x3] subtract watershed add");
smallest=L_SegmentationSettings[1] ;largest=L_SegmentationSettings[2] ; L_RBradius =L_SegmentationSettings[0] ;
smooth = ""; if (L_SegmentationSettings[3]==1) smooth =" median_radius3";

getNuclearROI(smallest, largest, sourceimage, smooth, L_RBradius);
if (roiManager("Count")!=0) 
	roiManager("Save", L_SavePath+"ROIoriginal"+wellname+".zip"); //allow for zero ROIs
else
	print("WARNING: no ROIs for well " + wellname);

}


//Function to segment image - replacing crashing Nucleus counter
function getNuclearROI(min, max, ImagetoSegment, smooth, L_RBradius)
{
selectWindow(ImagetoSegment);
run("Duplicate...", "title=temp");
selectWindow("temp");
run("Subtract Background...", "rolling="+L_RBradius);
if(smooth=="median_radius3") run("Median...", "radius=3"); //nothing else on offer right now
run("OtsuThresholding 16Bit");

run("Convert to Mask");
run("Watershed");
setThreshold(128, 255);
analyseStr = "size=" + min +"-" + max +" circularity=0.00-1.00 show=";
		analyseStr+="Nothing";
		analyseStr+=" exclude clear";
//IJ bug workaround "Analyse Particles..." in batch mode does not tolerate an open results file and will crash
if (isOpen("Results")) { selectWindow("Results"); run("Close");} 
run("Analyze Particles...",   analyseStr+ " add");
selectWindow("temp");close();
}


function getchannelrange(channel, name, exampleimage, ImageDimensions, RBvalue, Num, First) 
{
CurrentBatchMode= is("Batch Mode");
setBatchMode(true);
type = channel+" - n"; 

if(Num==0)
{run("Image Sequence...", "open=["+exampleimage+"] file=["+type+"] sort");}
else
{run("Image Sequence...", "open=["+exampleimage+"] number="+Num+" starting="+ First + " file=["+type+"] sort");}

rename(name);
xFields=ImageDimensions[1]; yFields=ImageDimensions[2]; TilePixelsX=ImageDimensions[3]; TilePixelsY=ImageDimensions[4];
Processedimage = BsubByField(name, xFields, yFields, TilePixelsX, TilePixelsY, RBvalue);

run("Properties...", "channels=1 slices=1 frames="+nSlices+"  unit=um pixel_width="+PixelSizePostBin +" pixel_height="+PixelSizePostBin +" voxel_depth=1 frame=[1 min]");
setBatchMode(CurrentBatchMode);
}


//******** FUNCTION GetMetaData

function getMetaData(MetaPath)
{
//>>>>>>>>>Tiling determined from Experiment.exp, no need to enter settings here for field-by-field bsub<<<<<<<<<<
// - binning may change, though camera may not
//CameraWidth=1344; CameraHeight= 1024; Bin=2; h=(CameraHeight/Bin); w=(CameraWidth/Bin); 
// yFields= getHeight()/(CameraHeight/Bin); xFields=getWidth()/(CameraWidth/Bin);
//note this is in Experiment.exp file

MetadataExpFile = MetaPath + "Experiment.exp";
print("Metadata File at "  + MetadataExpFile);

Metadata=File.openAsString(MetadataExpFile);
lines=split(Metadata, "\n"); 
xFields=""; yFields=""; TilePixelsX="";TilePixelsY=""; ObjName = ""; Binning = 0; PhysicalPixelSize=0;

ObjectiveNext = false;
for (i=0; i<lines.length; i++)
{
	arg= split(lines[i], "=");
	if (arg[0]== "TilesX") {xFields= arg[1];}
	if (arg[0]== "TilesY") {yFields = arg[1];}
	if (arg[0]== "TilePixelsX") {TilePixelsX = arg[1];}
	if (arg[0]== "TilePixelsY") {TilePixelsY = arg[1];}
	if (ObjectiveNext == true) 
		{
		if (arg[0] == "Name") 
			{
			ObjName = arg[1]; 
			ObjectiveNext=false;
			}
		}
	if (arg[0] == "[Geometry]") {ObjectiveNext = true;}
	if (arg[0]== "BinX") {Binning = parseFloat(arg[1]);}
	}	

if(xFields == "") 
	{xFields = 2; print("WARNING: failed to read X tiling data from exp file "+MetadataExpFile + "; using default values which may not suit, causing the script to crash.");print("");} // print("Failed to read X tiling data "+MetadataExpFile); stop;
if(yFields == "") 
	{yFields = 2; print("WARNING: failed to read Y tiling data from exp file "+MetadataExpFile + "; using default values which may not suit, causing the script to crash.");print("");} //print("Failed to read Y tiling data "+MetadataExpFile); stop;

if(TilePixelsX == "") 
{TilePixelsX = 672; print("WARNING: failed to read X tile size from exp file "+MetadataExpFile + "; using default values which may not suit, causing the script to crash.");print("");} //print("Failed to read X tile size "+MetadataExpFile); stop;

if(TilePixelsY == "") 
	{TilePixelsY = 512; print("WARNING: failed to read Y tile size from exp file "+MetadataExpFile + "; using default values which may not suit, causing the script to crash.");print("");}//print("Failed to read Y tile size  "+MetadataExpFile); stop;
	
if(Binning == 0) {Binning = 2;print("WARNING: failed to read binning from exp file "+MetadataExpFile + "; using default bining value which may not suit, giving an incorrect xy calibration.");}// binning value
if(ObjName=="") {PhysicalPixelSize = 0.625 ;print("WARNING: failed to read Y tile size from exp file "+MetadataExpFile + "; using default pixel size which may not suit, giving an incorrect xy calibration.");} //default pixel size

if(ObjName!="") 
	{
	Metadata=File.openAsString(MetaPath + ObjName + ".geo");
	lines=split(Metadata, "\n");
	for (i=0; i<lines.length; i++) 	
		{
		arg= split(lines[i], "=");
		if (arg[0]== "Scale")  PhysicalPixelSize = parseFloat(arg[1]);
		}
	}


//use defaults to allow calculations (with warnings) during run when experiment.exp has not yet been written


ImageDimensions  = Array.concat(ImageDimensions , xFields);
ImageDimensions  = Array.concat(ImageDimensions , yFields);
ImageDimensions  = Array.concat(ImageDimensions , TilePixelsX);
ImageDimensions  = Array.concat(ImageDimensions , TilePixelsY);
ImageDimensions  = Array.concat(ImageDimensions ,Binning* PhysicalPixelSize);
//note ImageDimensions[0] is 0 and this comes back with 6 elements including #0
return ImageDimensions;
}
	

	
// function bsubbing field by field returning nothing 
function BsubByField (ImageStackIn, xFields, yFields, TilePixelsX, TilePixelsY, RBvalue) { 

	selectWindow(ImageStackIn);
	for (i=0; i<yFields; i++) {
		for (j=0; j<xFields;j++) {
			selectWindow(ImageStackIn);
			makeRectangle(j*TilePixelsX, i*TilePixelsY,TilePixelsX,TilePixelsY);

			run("Duplicate...", "title="+j+" duplicate"); //duplicate at end duplicates stack
			//rename(j);

			run("Subtract Background...", "rolling=RBvalue sliding stack");

			if (j!=0) {
				run("Stack Combiner", "stack1="+(j-1)+" stack2="+j);
				selectWindow("Combined Stacks");
				rename(j);
				}
		}
		selectWindow(j-1); //the final combined horizontal strip
		rename("y"+i);
		if (i!=0) {
			run("Stack Combiner", "stack1=y"+(i-1)+" stack2=y"+i+" combine");
			selectWindow("Combined Stacks");
			rename("y"+i);
			}
		}
	selectWindow("y"+i-1); //the final combined horizontal strip
	rename("Bsub");

	selectWindow(ImageStackIn);
	close();
	selectWindow("Bsub");
	rename(ImageStackIn);
	return "Bsub"; 
} 		
	

//Function to align images to one another 
function Align4DImage2(CompositeImageName, L_temporarypath, AlignerChannel, L_AlignToSlice) // no longer assumes 3 channels
	{//only aligns t-stack (frames >1)
	// transformation file to be saved locally at tmppath (defined at the top of the macro) so that it does not get overwritten by another computer
	selectWindow(CompositeImageName);
	tempkernel=getImageID(); //just a number unique for this instance at least
	TempTransformMatrixFile= L_temporarypath+tempkernel+"transformmatrix.tmp";
	//try up to 100 names to find one that does not exist already. Note will break (reuse 99) after that
	for (i=0;i<100;i++) {if(File.exists(TempTransformMatrixFile)) {tempkernel+=1;TempTransformMatrixFile= L_temporarypath+tempkernel+"transformmatrix.tmp";}}

	getDimensions(w, h, L_channels, slices, frames);
	if (frames==1) return; //if only one frame, do not try to split to stacks and align 


	if(L_channels!=1) 
		run("Split Channels");
	else
		rename("C1-"+CompositeImageName); //for compatibility
		
	
	AlignerChannelNumber = parseInt(substring(AlignerChannel, 1, 2)); //can be 0 or one of the 4 channels, if 0 there is no reference,each for itself
	print("Aligning to " + AlignerChannelNumber);

	//if it is 0, then the reference alignment is not carried out
if(AlignerChannelNumber!=0)
	{//first generate the transformation matrix
	if (L_AlignToSlice == "last") {selectWindow("C"+AlignerChannelNumber+"-"+CompositeImageName); setSlice(nSlices);}
	run("MultiStackReg", "stack_1=C"+AlignerChannelNumber+"-"+CompositeImageName+" action_1=Align file_1="+TempTransformMatrixFile+" stack_2=None action_2=Ignore file_2=[] transformation=[Translation] save");
	for (i=1; i< L_channels+1; i++)
		{
		if(i!=AlignerChannelNumber) run("MultiStackReg", "stack_1=C"+i+"-"+CompositeImageName+" action_1=[Load Transformation File] file_1="+TempTransformMatrixFile+" stack_2=None action_2=Ignore file_2=[] transformation=[Translation]");
		}
	}
else
	{
	for (i=1; i< L_channels+1; i++) 
		{
		if (L_AlignToSlice == "last") {selectWindow("C"+i+"-"+CompositeImageName); setSlice(nSlices);}// first slice may have no signa so the default of aligning to this will be a disaster
		run("MultiStackReg", "stack_1=C"+i+"-"+CompositeImageName+" action_1=Align file_1=[] stack_2=None action_2=Ignore file_2=[] transformation=Translation");
		}
	}

	mergestring ="";
	for(i=0; i<L_channels; i++)
		{
		mergestring = mergestring + "c" + i+1 + "=C"  +  i+1 + "-" +CompositeImageName +  " ";
		}
	mergestring=mergestring + "create"; //run("Merge Channels...", "c1="+SignalNamesRGB[0]+" c2="+SignalNamesRGB[1]+" c3="+SignalNamesRGB[2]+" create"); 
	run("Merge Channels...", mergestring); 	
	File.delete(TempTransformMatrixFile); 
}

			
			

function FillWellArray(L_FirstWell, L_LastWell) //returns array of well names, 96 or 384 well format depending on number of digits given
{
Plate=newArray("96", "384"); 
CurrentPlate=Plate[lengthOf(L_FirstWell)-3]; //4 chars means 384 else 96
columnF=substring(L_FirstWell, 1,lengthOf(L_FirstWell));
columnL=substring(L_LastWell, 1,lengthOf(L_LastWell));
rowF=charCodeAt(L_FirstWell, 0);
rowL=charCodeAt(L_LastWell, 0);
if(columnF!=columnL)
	{
	temparray=newArray(2);
	temparray[0]=columnF;
	temparray[1]=columnL; //Array.print(a);
	columns=Array.resample(temparray, columnL-columnF +1);
	}
	else 
	{columns = newArray(1); columns[0] = columnF;}
	for (column = 0; column < lengthOf(columns); column++)
		{
		columnstring = ""+columns[column];
		for(i=0; i<lengthOf(CurrentPlate)-1; i++) {if(lengthOf(columnstring) < lengthOf(CurrentPlate)) columnstring="0"+columnstring;}
		columns[column]= columnstring;
		}
 Array.print(columns);
if(rowF!=rowL)
	{
	a=newArray(2);
	a[0]=rowF;
	a[1]=rowL; 
	rows=Array.resample(a, rowL-rowF +1);
	}
	else 
	{rows = newArray(1); rows[0] = rowF;}

wellarray=newArray;

for (row = 0; row < lengthOf(rows); row++)
	{
	rowchar= fromCharCode(rows[row]);
	temp=Array.copy(columns);
	for (column = 0; column < lengthOf(columns); column++)
		{
		temp[column]= rowchar +  temp[column];
		}
	wellarray=Array.concat(wellarray, temp);
	}
Array.print(wellarray);


return wellarray;
}


 //Version records
 //ver 1a - handled zero ROI situation, improve precision at sqrt
 //ver 1b - skip non-existing wells, makes the rectangular well matrix format more flexible
 //ver 1c - put the missing data collation back
 //ver 1d - fixed problems with single window and "timecoursewindows false" conditions
 //ver 1e - SegmentationSettings set at top as per standard
