# Supplementary material for: Resonance energy transfer sensitises and monitors in situ switching of LOV2-based optogenetic actuators
Source: Nat Commun. 2020 Oct 9;11:5107. doi: 10.1038/s41467-020-18816-8 (PMC7547724; doi:10.1038/s41467-020-18816-8)
Supplement: Supplementary file 11 — Supplementary Software [file 41467_2020_18816_MOESM11_ESM.zip › AnalysisScripts_and_AdductCalculator/Script for Dronpa data analysis.ijm]

path="C:/Data/DatafromBD/MJC/revision_LOV2FRET/";
//path="X:/Data/DatafromBD/MJC/PA-PS/";

//generatecamerabackgroundimage(path, "2020-07-22_000 iR bg 60 datapoints", "CameraBackground");
//done

setBatchMode(true);
//open data in groups of 30 *4// decide cycle count because experiment was manually terminated
experiment="2020-07-20_003"; experimentpath= path + experiment + File.separator;

savepath=experimentpath + "analysis"+ File.separator;
if (!File.exists( savepath)) File.makeDirectory( savepath);

ErodeCycleNumber=2;
BandWidth=6; //default was 1	but now eroding from both directions
CycleCount= 3; NucimageCount= 30*4*CycleCount;

for (j=0; j<rowArray.length; j++)
{
WellID= rowArray[j]+col; print(WellID);//"C015"; 
Well = "Well "+WellID;
WellImage= Well;
run("Image Sequence...", "open=["+experimentpath+Well+"/BY05 - n000001.tif] number="+NucimageCount+" file=[iR - n] sort");
ImageDimensions = newArray(); ImageDimensions = getMetaData(experimentpath); PixelSizePostBin= ImageDimensions[5]; //pixelsize= 1.2516um read this from metafile
//average the stack in groups of 30
run("32-bit");
run("Properties...", "slices=1 frames="+NucimageCount+" unit=um pixel_width="+PixelSizePostBin+" pixel_height="+PixelSizePostBin+" voxel_depth=1");
run("Size...", "depth="+CycleCount+" constrain average interpolation=Bilinear");
run("Properties...", "slices=1 frames="+CycleCount); //depth is always taken as z 
run("Median...", "radius=0 stack");//get rid of hot pixels


imageCalculator("Subtract stack 32-bit", WellImage, "CameraBackground");


run("Subtract Background...", "rolling=10 stack");
run("Square Root", "stack");
//run("Subtract Background...", "rolling=10");

run("Enhance Contrast", "saturated=0.01");
run("16-bit");

for (i=1; i<CycleCount+1; i++)
{
selectWindow("Well C015");
Stack.setFrame(i);
getDimensions(width, height, channels, slices, frames); print(width, height, channels, slices, frames);
//Fiji requires cookbook
print("nuccounter frame "+i);
//run("Nucleus Counter", "smallest=20 largest=150 threshold=Otsu smooth=[Mean 3x3] subtract watershed add");
getNuclearROI(20, 150, WellImage, "mean_radius3", 50, true);
//process the ROIs
processROIlist(savepath, ErodeCycleNumber,BandWidth, i, WellImage);
//stop;
}
setBatchMode(false);

channel = "YgGlp01";
channeltype=channel+ " - n";
DataimageCount= 48;// 4*4*CycleCount;
path="C:/Data/DatafromBD/MJC/revision_LOV2FRET/"; experiment="2020-07-20_003";
experimentpath= path + experiment + File.separator;

//WellID="C015"; Well = "Well "+WellID;
//looping now
run("Image Sequence...", "open=["+experimentpath+Well+"/BY05 - n000001.tif] number="+DataimageCount+" file=["+channeltype+"] sort" );
//background subtract and rename
run("Subtract Background...", "rolling=200 stack"); 
rename("data");


selectWindow("data");
run("Stack Splitter", "number=3");
//now we have stk_000n_data, n = 1 to 3
for (i=1; i<4; i++) // loop through them
{
collectData(experimentpath+"analysis"+File.separator, "stk_000"+i+"_data", Well  +"cycle"+i, "nuc");
collectData(experimentpath+"analysis"+File.separator, "stk_000"+i+"_data", Well  +"cycle"+i, "band");
imageCalculator("Divide create 32-bit", "band","nuc");
rename("cytbynuc");saveAs("Tiff", experimentpath+"analysis"+File.separator+"Results"+"cytbynuc"+ Well  +"cycle"+i+".tif");
rename("cytbynuc");
selectWindow("nuc"); close();
selectWindow("band"); close();
selectWindow("cytbynuc"); close();
selectWindow("stk_000"+i+"_data"); close();
}
selectWindow("data");
'
}

exit;


function collectData(L_Path, image, filename_end, compartment)//nuc or band
{
if (isOpen("ROI Manager")) {selectWindow("ROI Manager"); run("Close");}

roiManager("Open",L_Path + "ROI"+compartment+filename_end+".zip");
selectWindow(image);
roiManager("Multi Measure");
run("Results to Image");
saveAs("Tiff", L_Path+"Results"+compartment+filename_end+".tif");
rename(compartment);

run("Clear Results"); 

if (isOpen("ROI Manager")) {selectWindow("ROI Manager"); run("Close");}
}


run("Duplicate...", "duplicate title=temp");


WellID="C015"
//get overall changes
run("Select All"); run("Reslice [/]...", "output=0.013 start=Top rotate avoid"); rename("temp");
run("Select All"); L_profile = getProfile();
 for (i=0; i<L_profile.length; i++)  setResult(WellID, i, L_profile[i]);
  updateResults; //without this the results table will not exist and the calling function will quit silently


exit;


function getNuclearROI(min, max, ImagetoSegment, smooth, L_RBradius, L_Watershed)
{
//run("Nucleus Counter", "smallest="+SegSettings[1]+" largest="+SegSettings[2]+" threshold=Otsu smooth=None subtract watershed add");
selectWindow(ImagetoSegment);
run("Select All");
run("Duplicate...", "title=temp");

run("Subtract Background...", "rolling="+L_RBradius);
if(smooth=="median_radius3") run("Median...", "radius=3"); //nothing else on offer right now
if(smooth=="mean_radius3") run("Mean...", "radius=3"); //nothing else on offer right now
run("OtsuThresholding 16Bit");
//getThreshold(minthreshold,maxthreshold); not needed?
run("Convert to Mask");
if(L_Watershed) run("Watershed");
setThreshold(128, 255);
analyseStr = "size=" + min +"-" + max +" circularity=0.00-1.00 show=";
		analyseStr+="Nothing";
		analyseStr+=" exclude clear";
run("Analyze Particles...",   analyseStr+ " add");
selectWindow("temp");close();
}


function processROIlist(L_SavePath, ErodeCycles, L_WidthOfROI, cyclenumber, L_well)
{
	print("processROIs");
	//step1 - remove all ROIs that will disappear on erosion
	OriginalNumberOfROIs = roiManager("count"); 
	NumberOfROIsRemaining = OriginalNumberOfROIs;
	print("Count="+ roiManager("Count"));
	ImageWidth= getWidth(); ImageHeight = getHeight(); //needed later to identify zero-size bad ROIs
	for (ROI=0; ROI<OriginalNumberOfROIs;  ROI++) // loop to first check nuclear ROIs
				{
				//print("processROIs"+ROI);
				//selectWindow("MAXproj_nuclei");
				selectWindow(L_well);
				ImageWidth= getWidth(); ImageHeight = getHeight(); //needed later to identify zero-size bad ROIs
				currentROI = ROI-(OriginalNumberOfROIs-NumberOfROIsRemaining);//if ROIs are deleted the current position should reflect that the remaining ROIs have moved up the list
				if(currentROI<NumberOfROIsRemaining) 
					{
					roiManager("select", currentROI);
					run("Create Mask");	
					for (i=0; i< ErodeCycles; i++)  {run("Erode");}
					run("Create Selection"); 
					getSelectionBounds(x,y,w,h); 
					if((x==0) &&(y==0) &&(w==ImageWidth) && (h==ImageHeight)) 
						{//remove the original if it is a bad one
						roiManager("select", currentROI); roiManager("Delete");NumberOfROIsRemaining -= 1;
						}
					selectWindow("Mask");close();//closes the mask window
					}
					
				}
				print("processROIs end loop");
	
		if (roiManager("Count")!=0) {
			roiManager("Save",L_SavePath + "ROItrimmed"+L_well+"cycle"+cyclenumber+".zip");
			roiManager("Select All"); roiManager("Delete");}
			
			print("Trimmed count="+ roiManager("Count"));			
			if (isOpen("ROI Manager")) 	{selectWindow("ROI Manager"); run("Close");} //without delete, ROI manager accumulates all ROIs
		
			print("Creating Compartments");			
			CreateROIs("Nuclear", L_SavePath ,  L_well+"cycle"+cyclenumber, L_well, ErodeCycles, L_WidthOfROI);//create nuclear ROIs using parameters L_experimentpath, well, MAXproj_nuclei, ErodeCycles
			CreateROIs("Cytoplasm", L_SavePath , L_well+"cycle"+cyclenumber, L_well, ErodeCycles, L_WidthOfROI);//create cytoplasm ROIs using parameters L_experimentpath, well, MAXproj_nuclei, ErodeCycles	
			
		
}


//******** FUNCTION CreateROIs(Compartment...
function CreateROIs(Compartment, L_Path, filename_end, image, NumberofErodeCycles, L_BandWidth )
{
run("Options...", "iterations=1 count=1"); // this prevents band selections from ending up as the entire field outside the band
	roiManager("Open", L_Path + "\\ROItrimmed"+filename_end+".zip");
	NumberOfROIs = roiManager("count"); 
	//print("Trimmed list contains "+roiManager("count")+ " ROIs. Will find and exclude non-erodable ROIs.");
	for (ROI=0; ROI<NumberOfROIs;  ROI++) // loop to first check nuclear ROIs
				{
				selectWindow(image);
				roiManager("select", 0); //take first to generate replacement at end

				if (Compartment == "Nuclear") 
					{run("Create Mask"); for (i=0; i< NumberofErodeCycles; i++)  {run("Erode");}}
				else if (Compartment == "Cytoplasm")
					{run("Make Band...", "band="+L_BandWidth);run("Create Mask");}
				else 
					{print("illegal parameter"); stop;}

				run("Create Selection");roiManager("Add"); // risks of zero size object now eliminated because list is trimmed
				//print("Added eroded ROI to end, current ROI count is " + roiManager("count"));
				roiManager("select", 0); roiManager("Delete");
				//print("Deleted original ROI from start, current ROI count is " + roiManager("count"));
				selectWindow("Mask");close();//closes the mask window
				}
		 print(roiManager("count") + " ROIs");
			if (roiManager("Count")!=0) 
				if (Compartment == "Nuclear") 
					roiManager("Save",L_Path + "\\ROInuc"+filename_end+".zip");
				else if (Compartment == "Cytoplasm")
					roiManager("Save",L_Path + "\\ROIband"+filename_end+".zip");
				else 
					{print("illegal parameter"); stop;}

			if (roiManager("Count")!=0) {roiManager("Select All"); roiManager("Delete"); }
			if (isOpen("ROI Manager")) {selectWindow("ROI Manager"); run("Close");} //without delete ROI manager gets longer every time!
}


function generatecamerabackgroundimage(L_path, darkcurrentimages, BkgName)
{
//calculate  camera background - image series acquired without illumination
//darkcurrentimages ="2020-07-22_000 iR bg 60 datapoints";
darkcurrentpath= L_path + darkcurrentimages + File.separator;
run("Image Sequence...", "open=["+darkcurrentpath+"iR1s - n000000.tif] file=[iR1s - n] sort");
run("32-bit");
run("Z Project...", "projection=[Average Intensity]");
run("Median...", "radius=0");//get rid of hot pixels
saveAs("Tiff", path+"AVG_2020-07-22_000 iR bg 60 datapoints32bit.tif");
rename(BkgName);
//leave it open, but close source
selectWindow(darkcurrentimages); close();
return;
}


////Function to get metadata 
function getMetaData(MetaPath)
{
//>>>>>>>>>Tiling determined from Experiment.exp, no need to enter settings here for field-by-field bsub<<<<<<<<<<
// - binning may change, though camera may not
//CameraWidth=1344; CameraHeight= 1024; Bin=2; h=(CameraHeight/Bin); w=(CameraWidth/Bin); 
// yFields= getHeight()/(CameraHeight/Bin); xFields=getWidth()/(CameraWidth/Bin);
//note this is in Experiment.exp file

MetadataExpFile = MetaPath + "Experiment.exp";
print("Metadata File at "  + MetadataExpFile);

Metadata=File.openAsString(MetadataExpFile);
lines=split(Metadata, "\n"); 
xFields=""; yFields=""; TilePixelsX="";TilePixelsY=""; ObjName = ""; Binning = 0; PhysicalPixelSize=0;

ObjectiveNext = false;
for (i=0; i<lines.length; i++)
{
	arg= split(lines[i], "=");
	if (arg[0]== "TilesX") {xFields= arg[1];}
	if (arg[0]== "TilesY") {yFields = arg[1];}
	if (arg[0]== "TilePixelsX") {TilePixelsX = arg[1];}
	if (arg[0]== "TilePixelsY") {TilePixelsY = arg[1];}
	if (ObjectiveNext == true) 
		{
		if (arg[0] == "Name") 
			{
			ObjName = arg[1]; 
			ObjectiveNext=false;
			}
		}
	if (arg[0] == "[Geometry]") {ObjectiveNext = true;}
	if (arg[0]== "BinX") {Binning = parseFloat(arg[1]);}
	}	

if(xFields == "") 
	{xFields = 2; print("WARNING: failed to read X tiling data from exp file "+MetadataExpFile + "; using default values which may not suit, causing the script to crash.");print("");} // print("Failed to read X tiling data "+MetadataExpFile); stop;
if(yFields == "") 
	{yFields = 2; print("WARNING: failed to read Y tiling data from exp file "+MetadataExpFile + "; using default values which may not suit, causing the script to crash.");print("");} //print("Failed to read Y tiling data "+MetadataExpFile); stop;

if(TilePixelsX == "") 
{TilePixelsX = 672; print("WARNING: failed to read X tile size from exp file "+MetadataExpFile + "; using default values which may not suit, causing the script to crash.");print("");} //print("Failed to read X tile size "+MetadataExpFile); stop;

if(TilePixelsY == "") 
	{TilePixelsY = 512; print("WARNING: failed to read Y tile size from exp file "+MetadataExpFile + "; using default values which may not suit, causing the script to crash.");print("");}//print("Failed to read Y tile size  "+MetadataExpFile); stop;
	
if(Binning == 0) {Binning = 2;print("WARNING: failed to read binning from exp file "+MetadataExpFile + "; using default bining value which may not suit, giving an incorrect xy calibration.");}// binning value
if(ObjName=="") {PhysicalPixelSize = 0.625 ;print("WARNING: failed to read Y tile size from exp file "+MetadataExpFile + "; using default pixel size which may not suit, giving an incorrect xy calibration.");} //default pixel size

if(ObjName!="") 
	{
	Metadata=File.openAsString(MetaPath + ObjName + ".geo");
	lines=split(Metadata, "\n");
	for (i=0; i<lines.length; i++) 	
		{
		arg= split(lines[i], "=");
		if (arg[0]== "Scale")  PhysicalPixelSize = parseFloat(arg[1]);
		}
	}

//use defaults to allow calculations during run when experiment.exp has not yet been written!

ImageDimensions  = Array.concat(ImageDimensions , xFields);
ImageDimensions  = Array.concat(ImageDimensions , yFields);
ImageDimensions  = Array.concat(ImageDimensions , TilePixelsX);
ImageDimensions  = Array.concat(ImageDimensions , TilePixelsY);
ImageDimensions  = Array.concat(ImageDimensions ,Binning* PhysicalPixelSize);
//note ImageDimensions[0] is 0 and this comes back with 6 elements including #0
return ImageDimensions;
}


//*****************************************


//calculate  camera background - image series acquired without illumination
run("Image Sequence...", "open=[C:/Data/DatafromBD/MJC/revision_LOV2FRET/2020-07-22_000 iR bg 60 datapoints/iR1s - n000000.tif] file=[iR1s - n] sort");
run("32-bit");
run("Z Project...", "projection=[Average Intensity]");
saveAs("Tiff", "C:/Data/DatafromBD/MJC/revision_LOV2FRET/AVG_2020-07-22_000 iR bg 60 datapoints32bit.tif");
//leave it open


//open data in groups of 30
// decide cycle count because experiment was manually terminated
CycleCount= 12;
NucimageCount= 30*CycleCount;
run("Image Sequence...", "open=[C:/Data/DatafromBD/MJC/revision_LOV2FRET/2020-07-20_003/Well C015/BY05 - n000001.tif] number="+NucimageCount+" file=[iR - n] sort");
run("Image Sequence...", "open=[C:/Data/DatafromBD/MJC/revision_LOV2FRET/2020-07-20_003/Well C015/BY05 - n000001.tif] number=30 file=[iR - n] sort");
run("Image Sequence...", "open=[C:/Data/DatafromBD/MJC/revision_LOV2FRET/2020-07-20_003/Well C015/BY05 - n000005.tif] number=10 file=[iR - n] sort");
//average the stack in groups of 30
run("32-bit");
run("Properties...", "channels=1 slices=1 frames="+NucimageCount+" unit=pixel pixel_width=1.0000 pixel_height=1.0000");
run("Size...", "depth="+CycleCount+" constrain average interpolation=Bilinear");
//run("Size...", "width=50 height=50 depth=5 constrain average interpolation=Bilinear");


//****************************
run("Image Sequence...", "open=[X:/Data/DatafromBD/MJC/GTR/2020-07-27_000/BB01 - n000003.tif] file=[BB01 - n] sort");
run("Subtract Background...", "rolling=50 stack");
//run("Brightness/Contrast...");
run("Align Slices in Stack", "transformation=Translation");
run("Enhance Contrast", "saturated=0.05");
doCommand("Start Animation [\\]");
makeRectangle(368, 125, 4, 8);
run("Plot Z-axis Profile");
