# Supplementary material for: Resonance energy transfer sensitises and monitors in situ switching of LOV2-based optogenetic actuators
Source: Nat Commun. 2020 Oct 9;11:5107. doi: 10.1038/s41467-020-18816-8 (PMC7547724; doi:10.1038/s41467-020-18816-8)
Supplement: Supplementary file 11 — Supplementary Software [file 41467_2020_18816_MOESM11_ESM.zip › AnalysisScripts_and_AdductCalculator/Script for Fig1 analysis optoNES_v1i-CFP titration all channels C3-H10.ijm]

//Macro for analysing responsiveness of XFP-Lov2 fusions to light by nuclear levels of XFP-optoNES
// Here different amounts of CFP light are used
//Single optoNES version 
//modified version to find more of the cells when a few are bright 
// version 1i treats each cycle as separate because in large well sets the time difference is too large
//Runs in IJ1, should work in Fiji with cookbook. Requires  MultiStackReg1.45_.jar, TurboReg_StackAlign.jar
//**************User-defined parameters here

	
	ExperimentType="Y:/Data/DatafromBD/MJC/LEXY test/"; // folder with this data type
	ExperimentalRun="2019-11-05_000 LEXY from 8DIV"; // folder with this experiment
	//wellarray= newArray("F003");,"F004", "G003", "F009","F010", "F011", "G006","G007", "G008", "G009","G010","G011", "H006", "H007","H008", "H009", "H010","H011");//"C005", "C008", "D005", "D008", "E005", "E008");//"C005", "C006", "C007", "C008", "C009");//D003", "H003");
		FirstWell = "C003"; //number of characters distinguishes 96 and 384
		LastWell = "H010";
	wellarray=FillWellArray(FirstWell, LastWell);
	testchannelArray=newArray("CFP001", "CFP003", "CFP01", "CFP03"); //ESSENTIAL ASSUMPTION - here we assume that each test channel is acquired sequentially, so that CFP001 #2 (of CFP001, 003, 01, 03) is actually the 5th image.
	otherchannelArray=newArray("YFP05","Cherry_1s","iR1s");//("YFP05", "Cherry_1s", "iR1s");
	NamesForData=newArray("CFP", "YFP", "mScarlet", "miRFP670");//("CFP", "YFP", "Scarlet", "miRFP670");
	
	CYRimagesPerCycle=10;
	iRFPimagesPerCycle=15; //Each cycle must have 15 nuc images per 10 other, and total iR = total other * testchannelArray.length e.g. 15*28:10*7*4
	ImageNumberConstraint=80;//=0 means no constraint. If interrupted mid cycle we have to fix this to be the same for each test channel or they will not match
	
	//With longer experiments cells move between cycles, so we have to align each cycle independently
	NumberOfCycles = testchannelArray.length*ImageNumberConstraint/CYRimagesPerCycle;
	
	
	AlignerChannelNumber=0;

	//this defines steps to apply, of process images, segment data, collect data (in case first steps done; must do 1st before  2nd, 3rd)
	Switch = newArray(true, true, true); //true/false array of 3 for actions: process images - segment data - collect data
	
	ErodeCycleNumber=2;
	BandWidth=8; //now eroding from both directions	
//**************End of user-defined parameters

VersionNumber =	"1i";
IntensityThreshold= newArray(5,2500); // min and max filtered on all channels specified for analysis
Verbosity =1;	
getDateAndTime(year, month, dayOfWeek, dayOfMonth, hour, minute, second, msec);
year0= year;month0=month; dayOfMonth0=dayOfMonth;hour0=hour; minute0=minute;second0= second;
print("\\Clear");
setBatchMode(true);

	
//set up variables
ExperimentPath= ExperimentType+ExperimentalRun+"/";
NumberOfTestChannels=testchannelArray.length;
TestChannelKernel= substring(testchannelArray[0],0,3);  
channelarray=Array.concat(testchannelArray,otherchannelArray);
Array.print(channelarray);

//create analysis data path if it does not already exist
AnalysisSavePath= ExperimentPath+"analysis_v"+VersionNumber+"/"; //version number indicated here
ImageSavePath = ExperimentPath+"ProcessedImages/";
if(!File.exists(AnalysisSavePath)) File.makeDirectory(AnalysisSavePath)
if(!File.exists(ImageSavePath)) File.makeDirectory(ImageSavePath)


//get pixel size to calibrate for erosion extent
ImageDimensions = newArray(); 
ImageDimensions = getMetaData(ExperimentPath);
Array.print(ImageDimensions);
xFields=ImageDimensions[1]; yFields=ImageDimensions[2]; TilePixelsX=ImageDimensions[3]; TilePixelsY=ImageDimensions[4];
PixelSizePostBin= ImageDimensions[5]; //read pixelsize from metadatafile, pixelsize for 10xNA0.4= 1.2516um 
	
//average the nuclear marker (iRFP) stack, merge and background subtract all images for each well
	for (well=0; well< wellarray.length; well++) 
	{

	// this is required by the hyperstack function in function reorderstack_v2 -> consider to replace reorderstack_v2 with stack splitter when opening the testchannels
	setBatchMode(false); setBatchMode(true);
	// that was required by the hyperstack function in function reorderstack_v2 -> consider to replace reorderstack_v2 with stack splitter when opening the testchannels

	if(Switch[0]) //process images
		{
			for (channel=0; channel< channelarray.length; channel++)
			{
			fullpath= ExperimentPath + "Well " + wellarray[well];
			type = channelarray[channel];
			if(channel==NumberOfTestChannels)//assume [NumberOfTestChannels] test images here AND assume tests are types #0, 1, 2 and n=NumberOfTestChannels-1
				{ 
				//Note here the test channels are not in the desired order and may seem scrambled  -  they are in intensity order not capture order -> they must be reordered once loaded
				concatenatestring="  title=[scrambledtests]";
				for (tests=1; tests <NumberOfTestChannels+1; tests++)
					concatenatestring=concatenatestring + " image"+tests + "="+channelarray[tests-1];
				concatenatestring=concatenatestring + " image"+tests+"=[-- None --]";
				run("Concatenate...", concatenatestring);
				newname= reorderstack_v2("scrambledtests", NumberOfCycles/NumberOfTestChannels, CYRimagesPerCycle, NumberOfTestChannels); //destroys the input image
				selectWindow(newname); rename("tests");
				}
			CountConstraint=""; 
			if(ImageNumberConstraint!=0) 
				{
				if(channel<NumberOfTestChannels) //the 4 CFP exposure sets
					CountConstraint = " number="+ImageNumberConstraint;
				else if(channel!=channelarray.length-1) //a non-CFP LEXY channel if any
					CountConstraint = " number="+ImageNumberConstraint*NumberOfTestChannels;
				else //the nuclear imagestack
					CountConstraint = " number="+(ImageNumberConstraint*NumberOfTestChannels*iRFPimagesPerCycle/CYRimagesPerCycle);
				}
			openstring="open=[" + fullpath + "/null.tif]"+CountConstraint+" file=[" + type+ " - n] sort";
			run("Image Sequence...", openstring);
			rename(channelarray[channel]);
			getDimensions(wd, ht, ch, slices, frames);
			print(wellarray[well], channel, channelarray[channel], wd, ht, ch, slices, frames); 		
			}

			//now all the images are open
			
			
			//the "test" image stack is now in the same order as the remaining data
			//merge stacks
			//select the last channel, that's the iRFP-NLS and generate average for each cycle, expanded over each cycle
			selectWindow(channelarray[channelarray.length-1]); // this is the nuc image it is iRFP 
			FinalNumberOfiRFPImages= nSlices/iRFPimagesPerCycle;  // every cycle, 15 iRFP images are taken, we want to average them to minimise noise, don't track within a cycle
				run("Size...", "depth="+FinalNumberOfiRFPImages +" average interpolation=Bilinear"); // this reduces noise and generates an average single image per cycle (any nuc movement might enlarge but we erode ROIs)
				run("Size...", "depth="+FinalNumberOfiRFPImages*CYRimagesPerCycle +" average interpolation=None"); // this regenerates one image per CYR in cycle i.e. 10 which should be identical thus "None" not Bilinear etc
				

			//generalise macro for different channel numbers 050919MJC
			NumChannelsToMerge=otherchannelArray.length; //inc iR channel
			NuclearChannelID = NumChannelsToMerge+1; //always have nuclear channel at end; this is used as C# counting from 1 after split not [index] counting from 0. Or specify separately and concatenate label arrays at the top of the macro
			mergestring="c1=tests" ;
			for (i=0; i< NumChannelsToMerge; i++) // count starts at 0 because of array indices below
					mergestring+=" c"+i+2+"=" + channelarray[NumberOfTestChannels+i];


			run("Merge Channels...", mergestring + " create");
			//set to t series not default z series
			getDimensions(wd, ht, ch, slices, frames); 
			run("Properties...", "channels="+ch+" slices="+frames+" frames="+slices+" unit=um pixel_width="+PixelSizePostBin+" pixel_height="+PixelSizePostBin+" voxel_depth=1");
				run("Subtract Background...", "rolling=50 stack");
				//******************Hard-coded RB 50 here for current application
				
				MergedImageName="Merged" + wellarray[well];
				rename(MergedImageName);
				saveAs("Tiff",ImageSavePath+"Merged" + wellarray[well]+".tif");
				rename(MergedImageName);

		// now align each channel CFP YFP Cherry 
		// to avoid risk of failure during 4th cycle if align one channel to another
		// instead create reference file from CFP and apply to YFP and Cherry	
			
		//fix the iRFP channel chromatic abberation
		run("Split Channels"); //merge again without the nuc image 
		//correct chromatic abberation of iRFP image here
		ReturnedProjection=CorrectNuclearImage("C"+NuclearChannelID+"-"+MergedImageName, CYRimagesPerCycle); //not iRFPimagesPerCycle because time frame count has already been adjusted
		//this function returns the same dimension image as originally provided - replace the original now
		selectWindow("C"+NuclearChannelID+"-"+MergedImageName); close();
		selectWindow(ReturnedProjection); 
		rename("C"+NuclearChannelID+"-"+MergedImageName);
		//save the image used for segmentation - now multiple time points
			saveAs("Tiff", ImageSavePath+"ResizedIRnucImage"+wellarray[well]+".tif");
			rename("C"+NuclearChannelID+"-"+MergedImageName);
		
		//combine remaining channels to align amongst themselves
		if(NumChannelsToMerge!=1)
			{
			mergestring="" ;	
			for (i=1; i< NumChannelsToMerge+1; i++) //excluding the last, nuclear image in this case
				mergestring+="c"+i+"=C"+i+"-"+MergedImageName +" ";//note space at end not start because format is "c1..." not " c1..."
			
			run("Merge Channels...", mergestring + "create"); //no space before create beacuse it's in mergestring
			}
		else selectWindow("C"+i+"-"+MergedImageName);
		rename("MergedCYR"); //not ideal name but keep it for now - could be "MergedTranslocationChannels"?
		
	
		
		//need a temp directory to store local alignment matrixes locally so we can run multiple instances 
		tmppath = getDirectory("temp");
		if (tmppath=="")       exit("No windows temp directory available on this computer. This has to be corrected to use this macro, or another computer will overwrite settings during the run!");
		
		//Now align each cycle one at a time, no need to do iRFP because it's just one average repeated
		concatenatestring ="  title="+MergedImageName;
		for(cycle=0; cycle <NumberOfCycles; cycle++)
			{
			selectWindow("MergedCYR");
			firstframe= cycle*10 + 1; lastframe = cycle*10 + CYRimagesPerCycle;
			cyclename= "Cycle"+cycle;
			run("Duplicate...", "title="+cyclename+" duplicate frames="+firstframe+"-"+lastframe);
			Align4DImage1(cyclename, tmppath, "C"+AlignerChannelNumber);	//Apply Align4Dimage function	�	
			concatenatestring =concatenatestring +" image"+(cycle+1)+"="+cyclename;
			}
			concatenatestring +=" image"+(cycle+1)+"=[-- None --]";
			selectWindow("MergedCYR");close(); //original data now replaced
			run("Concatenate...", concatenatestring);
			rename(MergedImageName);
			
			// put iRFP back again
			SplitChannelsIfAny(MergedImageName); // new function			
			mergestring="" ;
		for (i=1; i< NumChannelsToMerge+2; i++) //including the last, nuclear image 
			mergestring+="c"+i+"=C"+i+"-"+MergedImageName +" ";//note space at end not start because format is "c1..." not " c1..."
			run("Merge Channels...", mergestring + "create"); //no space before create because it's in mergestring	
			rename(MergedImageName+"aligned");
			saveAs("Tiff", ImageSavePath+MergedImageName+"aligned"+".tif");
			rename(MergedImageName+"aligned");
		}

	if(Switch[1]) //segment images - ver1i should do this in cycles!
		{
		if(!isOpen("ResizedIRnucImage")) {open(ImageSavePath+"ResizedIRnucImage"+wellarray[well]+".tif"); rename("ResizedIRnucImage");}
		//segment the expanded iRFP nuclear image and save the ROI file
		//assumption iRFP image is the last one
		for(cycle=0; cycle <NumberOfCycles; cycle++)
			{					
			if (isOpen("ROI Manager")) {selectWindow("ROI Manager"); run("Close");}
			firstframe= cycle*10 + 1; lastframe = cycle*10 + CYRimagesPerCycle; cyclename= "Cycle"+cycle;
			selectWindow("ResizedIRnucImage"); 			
			//just use a single slice for segmentation, all 10 are the same as they were averaged earlier
			run("Duplicate...", "title="+cyclename+" duplicate range="+firstframe+"-"+firstframe);		
			file_tag= wellarray[well]+"-"+cyclename;
			generateROIs(cyclename, AnalysisSavePath, file_tag);//note I now put a close Results by the Analyse particles as a bug workaround			
			TrimROIlistAndDefineCompartments(cyclename, AnalysisSavePath, file_tag, ErodeCycleNumber, BandWidth);	
			selectWindow(cyclename);close();
			}
		}
	
	if(Switch[2]) //collect data based on ROIs
		{
		SourceImage="Merged" + wellarray[well]+"aligned";
		if(!isOpen(SourceImage)) {open(ImageSavePath+SourceImage+".tif"); rename(SourceImage);}
		//segment the expanded iRFP nuclear image and save the ROI file
		//assumption iRFP image is the last one
		for(cycle=0; cycle <NumberOfCycles; cycle++)
			{
			firstframe= cycle*10 + 1; lastframe = cycle*10 + CYRimagesPerCycle; cyclename= "Cycle"+cycle;
			file_tag= wellarray[well]+"-"+cyclename;
			selectWindow(SourceImage); run("Duplicate...", "title="+cyclename+" duplicate frames="+firstframe+"-"+lastframe);
			CollectData(cyclename, AnalysisSavePath, file_tag, IntensityThreshold);
			selectWindow(cyclename);close();
			}
			if(isOpen(SourceImage)) {selectWindow(SourceImage); close();}
		}
	
	if (isOpen("Results")) {selectWindow("Results"); run("Close");} 
	if(isOpen("ResizedIRnucImage")) {selectWindow("ResizedIRnucImage"); close();}
	if(isOpen("Merged" + wellarray[well]+"aligned")) {selectWindow("Merged" + wellarray[well]+"aligned");close();}	
	}

setBatchMode(false);
getDateAndTime(year, month, dayOfWeek, dayOfMonth, hour, minute, second, msec);
dhour=24*(dayOfMonth-dayOfMonth0)+(hour-hour0) + (minute-minute0)/60 + (second-second0)/3600;
print("That took " + dhour*60 + " minutes");
//end of macro


//FUNCTIONS below*******************************************************************************************

	
function UnScrambleTheScrambledTestStack(scrambled, ImagesPerCycle, NoOfTestChannels)
//Note "Duplicate... range=81-90" does not work, it ends up with 20 slices even though it clearly should not
{
//unscramble the scrambledtest image to generate the test image: slice 0-9->0-9, n+0-9->10-19, 2n->2, 3n->3, 1->4, n+1->5  
//Stacks have  the following structures
//Scrambled: intensity#1.pass1.[timepoints 1-10] -> intensity#1.pass2.[timepoints 1-10] .. ->intensity#2.pass1.[timepoints 1-10] ->
//Chronological (to generate for match to other stacks): intensity#1.pass1.[timepoints 1-10] -> intensity#2.pass1.[timepoints 1-10] ... -> intensity#1.pass2.[timepoints 1-10] ->
//selectWindow(scrambled); run("Duplicate...", "title=tests duplicate");
selectWindow(scrambled);
slices=nSlices;
NoOfPasses= slices/(ImagesPerCycle*NoOfTestChannels); //e.g. 320/(10x4) = 8 passes
print(slices, ImagesPerCycle, NoOfTestChannels, NoOfPasses);
for(pass=0; pass<NoOfPasses; pass++)
	{
	for(testchannel=0; testchannel< NoOfTestChannels; testchannel++)
		{
		ChronologicalCycle = testchannel + pass*NoOfTestChannels;
		PositionInScrambledStack = pass + testchannel*NoOfPasses;
			{
			firstimage=1+ PositionInScrambledStack*10; 
			lastimage = firstimage + ImagesPerCycle -1;
			range=toString(firstimage)+"-"+lastimage; 
			print(range);
			run("Duplicate...", "title=cycle duplicate range="+range);
			selectWindow("cycle"); print(nSlices, range); if(nSlices>10) stop;
			if(firstimage==1)
				{
				selectWindow("cycle"); rename("unscrambled");
				}
				else
				{
				selectWindow("unscrambled"); rename("current");
				run("Concatenate...", "  title=[unscrambled] image1=[current] image2=cycle image3=[-- None --]"); //this closes the sources
				} 
			print(nSlices);	
			}
		}
	}
		
return "unscrambled"; //caller will kill the input image
}

function reorderstack_v2(stack, slices, frames, testchannels)
{
selectWindow(stack);
run("Stack to Hyperstack...", "order=xytzc channels="+testchannels+" slices="+slices+" frames="+frames+" display=Color");
	rename("hyper");

for(slice=0;slice<slices;slice++) 
	{
	selectWindow("hyper");
	run("Duplicate...", "title="+slice+1+" duplicate slices="+slice+1);
	}
	selectWindow("hyper");close();
for(slice=0;slice<slices;slice++)
	{
	for(L_channel=0;L_channel<testchannels;L_channel++)
		{
		selectWindow(slice+1);
		run("Duplicate...", "title="+slice+1+"-"+L_channel+1+" duplicate channels="+L_channel+1);//"title="+slice+1+"-"+L_channel+1+" duplicate channels="+L_channel+1);
		}
		selectWindow(slice+1);close();
		
	ConcatenateString= "  title=[Pass"+slice+1+"]";
		for(L_channel=0;L_channel<testchannels;L_channel++) ConcatenateString += " image"+L_channel+1+"=["+slice+1+"-"+L_channel+1+"]";
		ConcatenateString+= " image"+L_channel+1+"=[-- None --]"; //print(ConcatenateString);
		run("Concatenate...", ConcatenateString); 
	}
	ConcatenateString= "  title=[unscrambled]";
		for(slice=0;slice<slices;slice++) ConcatenateString += " image"+slice+1+"=[Pass"+slice+1+"]";
		ConcatenateString+= " image"+slice+1+"=[-- None --]"; //print(ConcatenateString);
		run("Concatenate...", ConcatenateString);
	return "unscrambled";
}


//Function to collect the data	
function CollectData(L_SourceImage,L_AnalysisSavePath, well, L_IntensityThreshold)
{
	compartment = newArray("nuc", "band");
	selectWindow(L_SourceImage); getDimensions(width, height, NumberOfChannels, slices, frames);
	print(L_SourceImage, NumberOfChannels);	
	SplitChannelsIfAny(L_SourceImage);
	run("Set Measurements...", "mean redirect=None decimal=3");
	if (isOpen("ROI Manager")) {selectWindow("ROI Manager"); run("Close");}
	for(i=0;i<compartment.length;i++)
		{
		FileToOpen=L_AnalysisSavePath+"ROI"+compartment[i]+well+".zip";
		if (File.exists(FileToOpen)) //if it does not exist, just skip to the next
			{
			DataExists=true;
			roiManager("Open", FileToOpen);
			for(L_channels=0;L_channels<NumberOfChannels;L_channels++)
				{	
				selectWindow("C"+L_channels+1+"-"+L_SourceImage);
				roiManager("Multi Measure");
				
				saveAs("Results", L_AnalysisSavePath+"Results"+well+NamesForData[L_channels]+compartment[i]+".csv");
				run("Results to Image"); rename(well+"C"+toString(L_channels+1)+compartment[i]);
				if (isOpen("Results")) {selectWindow("Results"); run("Close");} 
				}
			if (roiManager("Count")!=0) {print(roiManager("count") +" ROIs analysed for compartment " + compartment[i]); roiManager("Select All"); roiManager("Delete"); }
			if (isOpen("ROI Manager")) {selectWindow("ROI Manager"); run("Close");}
			}
			else 
				{
				print(FileToOpen + " does not exist");
				DataExists= false;
				}
		}
	if (DataExists)	
		{
		for(L_channels=0;L_channels<NumberOfChannels;L_channels++)
			{// here we assume we need ratio of compartment 0 by 1 only
			imageCalculator("Divide create 32-bit", well+"C"+toString(L_channels+1)+compartment[0],well+"C"+toString(L_channels+1)+compartment[1]);
			rename("nucbycyt"+L_channels);
			run("Image to Results");
			saveAs("Results", L_AnalysisSavePath+"Results"+well+NamesForData[L_channels]+"nucbycyt.csv");
			if (isOpen("Results")) {selectWindow("Results"); run("Close");} 
			}

		// threshold the data
		// need the following parameters: NumberOfChannels, compartment[],IntensityThreshold
		//first make a channels stack for cytbynuc, cyt and nuc
		if(L_IntensityThreshold[0]!=0 && L_IntensityThreshold[1]!=0)
			ThresholdTheCellData(NumberOfChannels, compartment,L_IntensityThreshold, L_AnalysisSavePath, well, NamesForData);
		}	
	
	//re-asseble the merged source 
	mergestring="" ;
		for (i=1; i< NumberOfChannels+1; i++) //including the last, nuclear image 
			mergestring+="c"+i+"=C"+i+"-"+L_SourceImage +" ";//note space at end not start because format is "c1..." not " c1..."
		run("Merge Channels...", mergestring + "create"); //no space before create beacuse it's in mergestring
		if(isOpen("C1-" + L_SourceImage)) {selectWindow("C1-" + L_SourceImage); close();}
}


function ThresholdTheCellData(L_NumberOfChannels, L_compartment,LL_Threshold, LL_AnalysisSavePath, L_well, L_NamesForData)
{

		mergestring1=""; mergestring2=""; mergestring3=""; 
		for(L_channels=0;L_channels<L_NumberOfChannels;L_channels++) 
			{
			mergestring1+="c"+L_channels+1+"="+"nucbycyt"+L_channels +" ";
			mergestring2+="c"+L_channels+1+"="+L_well+"C"+toString(L_channels+1)+L_compartment[0] +" ";
			mergestring3+="c"+L_channels+1+"="+L_well+"C"+toString(L_channels+1)+L_compartment[1] +" ";
			}
			run("Merge Channels...", mergestring1 + "create"); rename("nucbycytstack");
			run("Merge Channels...", mergestring2 + "create"); rename(L_compartment[0]+"stack"); run("Properties...", "channels=1 slices=1 frames="+nSlices );
			run("Merge Channels...", mergestring3 + "create"); rename(L_compartment[1]+"stack");run("Properties...", "channels=1 slices=1 frames="+nSlices );
			run("Merge Channels...", "c1="+L_compartment[0]+"stack" + " " + "c2=" + L_compartment[1]+"stack" +" " +   "create"); rename("intensitystack");run("Properties...", "channels=1 slices=1 frames="+nSlices );
			//had to switch from channels to frames to avoid error using Merge and having too many channels, what's the limit and why?
		
		//get array of max and min values
		selectWindow("intensitystack"); run("Z Project...", "projection=[Max Intensity]"); rename("intensityMax"); 
			//rotate the cell by timecourse stack to maxproject over time and get 1D array max_of_any_channel[cell] 
			run("Reslice [/]...", "output=1.000 start=Top avoid"); rename("temp"); 
			run("Z Project...", "projection=[Max Intensity]"); run("Select All"); Maxline = getProfile(); close(); 
			selectWindow("temp"); close();
			selectWindow("intensityMax"); close();
		selectWindow("intensitystack"); run("Z Project...", "projection=[Min Intensity]"); rename("intensityMin"); 
			//rotate the cell by timecourse stack to maxproject over time and get 1D array max_of_any_channel[cell] 
			run("Reslice [/]...", "output=1.000 start=Top avoid"); rename("temp"); 
			run("Z Project...", "projection=[Min Intensity]"); run("Select All"); Minline = getProfile(); close(); 
			selectWindow("temp"); close();
			selectWindow("intensityMin"); close();
			selectWindow("intensitystack"); close();
			
		//limit max
		//set up a new image,go through each cell and only copy over those within limits set
		selectWindow("nucbycytstack"); h = getHeight(); cells = getWidth(); 
		selectWindow("nucbycytstack"); run("Duplicate...", "title=nucbycytstack_thresholded duplicate");
		SplitChannelsIfAny("nucbycytstack");
		SplitChannelsIfAny("nucbycytstack_thresholded");
		cells_within_threshold = 0;
		CellsPassed = newArray(cells);
		for(cell=0;cell<cells; cell++)
			{
			if(Maxline[cell]<=LL_Threshold[1] && Maxline[cell]>=LL_Threshold[0])  //this cell passed max threshold
				{
				CellsPassed[cells_within_threshold]= cell; //note all cells that pass
				for(L_channels=0;L_channels<L_NumberOfChannels;L_channels++)
					{
						selectWindow("C"+L_channels+1+"-"+"nucbycytstack");
						makeRectangle(cell, 0, 1, h);// copy over if getPixel(cell, 0) > are enough cells
						run("Copy");
						selectWindow("C"+L_channels+1+"-"+"nucbycytstack_thresholded");
						makeRectangle(cells_within_threshold, 0, 1, h);
						run("Paste");
					}
				cells_within_threshold++;
				}
			}
		
		
		for(L_channels=0;L_channels<L_NumberOfChannels;L_channels++) {selectWindow("C"+L_channels+1+"-"+"nucbycytstack"); close();}
					
		if(cells_within_threshold!=0)
			{
			for(L_channels=0;L_channels<L_NumberOfChannels;L_channels++)
				{	
				selectWindow("C"+L_channels+1+"-"+"nucbycytstack_thresholded"); 
				makeRectangle(0, 0, cells_within_threshold, h);
				run("Crop");
				run("Image to Results"); //rename each column by the cell number passing threshold so that data can be related to the ROI lists
					headings = split(Table.headings("Results"));
					for(heading=0;heading<headings.length;heading++) 
						{Table.renameColumn(headings[heading], "cell " +CellsPassed[heading]); }
				saveAs("Results", LL_AnalysisSavePath+"Results"+L_well+L_NamesForData[L_channels]+"nucbycytT.csv");
				if (isOpen("Results")) {selectWindow("Results"); run("Close");} 
				
				}
			}
		else
			{
			print("no cells over threshold for well " + L_well);
			}			
		for(L_channels=0;L_channels<L_NumberOfChannels;L_channels++)
			{		selectWindow("C"+L_channels+1+"-"+"nucbycytstack_thresholded"); close(); }
		
		
}


//Function to correct geometric distortion in the nuclear image - using 10xNA0.4 and 899092 Greiner plate
function CorrectNuclearImage(ImageName, L_imagesPerCycle) //correct segmentation image for geometric distortion. Found necessary for miRFP670 images through 700/75 em filter with 10xNA0.4 on BDpathway.
{//allow generation of timecourse here
//expand the iRFP file by 1.2% because there is chromatic aberration - calibrated with 10xNA0.4

//******************Currently hard-coded -> allow user input for alternative optics
aberrationfactor = 1.012;
//******************

selectWindow(ImageName); //the iRFP stack
run("Duplicate...", "title=iRFPtc duplicate"); //make a copy so the original remains intact 
//  shrink it to one frame per cycle -- they are in groups of 10 so reduce 10 fold
//  resize to correct geometric distortion
selectWindow("iRFPtc");
getDimensions(wd, ht, ch, slices, frames);
print(frames/L_imagesPerCycle);

run("Size...", "width="+wd*aberrationfactor + " height="+ht*aberrationfactor+" depth="+frames/L_imagesPerCycle +" constrain average interpolation=None");
//no need to align it because the other channels are aligned in their own groups of 10
//now return original depth image
//correct xy dimensions size 
makeRectangle((wd*(aberrationfactor-1)/2), (ht*(aberrationfactor-1)/2), wd, ht);run("Crop");
run("Size...", "depth="+frames +" constrain average interpolation=None");
		return "iRFPtc";
}


//Function to generate ROI list from image 
function generateROIs(sourceimage, L_AnalysisSavePath, wellname) //generate ROIs from iamge
{
//print("generating ROIs for " + wellname);
selectWindow(sourceimage);//("NucleiMAXproj"); 
//don't use nucleus counter in batch mode, it throws an error and kills an image leading to an error later
//run("Nucleus Counter", "smallest=25 largest=200 threshold=Otsu smooth=[Median 3x3] subtract watershed add");

//dim images - in general smooth = "median_radius3" not good 
// BUT adjust contrast over range exp and again adjust to 0.5% *instead* is much better to avoid ending up with too few cells
smooth = "";  //smooth="median_radius2"; //2 is 3x3
run("Enhance Contrast...", "saturated=0 normalize");
run("Exp");
run("Enhance Contrast...", "saturated=0.5 normalize");

//******************Hard-coded for current application 10xNA0.4, hippocampal cultures
smallest=25;largest=200; L_RBradius =50;
//******************

getNuclearROI(smallest, largest, sourceimage, smooth, L_RBradius);
if (roiManager("Count")!=0) 
	{
	roiManager("Save", L_AnalysisSavePath+"ROIoriginal"+wellname+".zip");
	}
	else 
	{
	print("no ROIs in ROIoriginal for " + wellname + ". Did not save a file");
	}


}


//Function to segment image - replacing crashing Nucleus counter
function getNuclearROI(min, max, ImagetoSegment, smooth, L_RBradius)
{
selectWindow(ImagetoSegment);
run("Duplicate...", "title=temp");
selectWindow("temp");

run("Subtract Background...", "rolling="+L_RBradius);
if(smooth=="median_radius2") run("Median...", "radius=2"); //nothing else on offer right now. 
run("OtsuThresholding 16Bit");
run("Convert to Mask");
run("Watershed");
setThreshold(128, 255);
analyseStr = "size=" + min +"-" + max +" circularity=0.00-1.00 show=";
		analyseStr+="Nothing";
		analyseStr+=" exclude clear";
//IJ bug workaround "Analyse Particles..." in batch mode does not tolerate an open results file and will crash
if (isOpen("Results")) { selectWindow("Results"); run("Close");} 
run("Analyze Particles...",   analyseStr+ " add");
selectWindow("temp");close();
}


//Function to trim ROI list and get compartment ROIs
function TrimROIlistAndDefineCompartments(sourceimage, L_AnalysisSavePath, wellname, ErodeCycles, WidthOfROI) //removes ROIs from list if they will be of size 0 after erosion
{//trim ROI_list
//print("Trim ROIs and define compartments for " + wellname);

selectWindow(sourceimage);
ImageWidth= getWidth(); ImageHeight = getHeight(); //needed for identification of null ROIs after erosion

OriginalNumberOfROIs = roiManager("count"); 
NumberOfROIsRemaining = OriginalNumberOfROIs;

for (ROI=0; ROI<OriginalNumberOfROIs;  ROI++) // loop to first check nuclear ROIs
	{
	selectWindow(sourceimage);
	currentROI = ROI-(OriginalNumberOfROIs-NumberOfROIsRemaining);//if ROIs are deleted the current position should reflect that the remaining ROIs have moved up the list
	if(currentROI<NumberOfROIsRemaining) 
		{
		roiManager("select", currentROI); 		if (Verbosity >3) {print("creating mask from ROI #"+currentROI); print("there are now " +roiManager("count")+ " ROIs in the list"); }
		run("Create Mask");
		for (i=0; i< ErodeCycles; i++)  {run("Erode");}
		run("Create Selection"); 
			getSelectionBounds(x,y,w,h); 
			if (Verbosity >3) { print (x,y,w,h); print("\\Update:" + ROI + " ROIs so far");}
		if((x==0) &&(y==0) &&(w==ImageWidth) && (h==ImageHeight)) //remove the original if it is a bad one //if zero size object xywh are 0,0,imagew, imageh; just delete 0,0 objects
			{
			roiManager("select", currentROI); roiManager("Delete");NumberOfROIsRemaining -= 1;
			if (Verbosity >3) { print(x + "," + y+ "," +w+ "," +h); print("deleting ROI #"+ROI + ", leaving "+NumberOfROIsRemaining+" of "+OriginalNumberOfROIs); print("there are now " +roiManager("count")+ " ROIs in the list");}
			}
			selectWindow("Mask");close();//closes the mask window
		}
	}
	//save trimmed ROI set, these are the ones we can work with
	if (roiManager("Count")!=0) 
		{
		roiManager("Save",L_AnalysisSavePath + "ROItrimmed"+wellname+".zip"); 
		print(roiManager("count") +" ROIs in ROItrimmed for " + wellname + " saved");
		roiManager("Select All"); 
		roiManager("Delete"); 
		}

	if (isOpen("ROI Manager")) {selectWindow("ROI Manager"); run("Close");} //without delete, ROI manager accumulates all ROIs
	if (File.exists(L_AnalysisSavePath + "ROItrimmed"+wellname+".zip") != 1) 			//if (Verbosity >0) print("There are no ROIs detected for " + MergedFile + " after trimming. Moving to next well."); 
			{
			print("no ROItrimmed; error");
			if (isOpen("ROI Manager")) {selectWindow("ROI Manager"); run("Close");}
			return 0;  //leave function as there is nothing more to do
			}
	// now work with the trimmed ROI list
	CreateSubROIs("Nuclear", L_AnalysisSavePath , wellname, sourceimage, ErodeCycles, WidthOfROI); //default was 1);//create nuclear ROIs using parameters L_experimentpath, well, MAXproj_nuclei, ErodeCycles
	CreateSubROIs("Cytoplasm", L_AnalysisSavePath , wellname, sourceimage, ErodeCycles, WidthOfROI);//create cytoplasm ROIs using parameters L_experimentpath, well, MAXproj_nuclei, ErodeCycles
	//now should have initial trimmed ROIs, shrunken nuclear ROIs and, band ROIs. Keep all for now.
    if (roiManager("Count")!=0) {roiManager("Select All"); roiManager("Delete"); }
	if (isOpen("ROI Manager")) {selectWindow("ROI Manager"); run("Close");}
	return 1;
}
		
		
//Function to CreateROIs by compartment...
function CreateSubROIs(Compartment, Path, CurrentWell, image, NumberofErodeCycles, L_BandWidth) //based on large nuclear ROIs generates inner nuclear ROIs and outer bands. ROI list should be pre-screened to be big enough to be >0 after defined erosion
{
run("Options...", "iterations=1 count=1"); // this prevents band selections from ending up as the entire field outside the band
	roiManager("Open", Path + "\\ROItrimmed"+CurrentWell+".zip");
	NumberOfROIs = roiManager("count"); 
	if (Verbosity >3) print("Trimmed list contains "+roiManager("count")+ " ROIs. Will find and exclude non-erodable ROIs.");
	for (ROI=0; ROI<NumberOfROIs;  ROI++) // loop to first check nuclear ROIs
				{
				selectWindow(image);
				roiManager("select", 0); //take first to generate replacement at end

				if (Compartment == "Nuclear") 
					{run("Create Mask"); for (i=0; i< ErodeCycles; i++)  {run("Erode");}}
				else if (Compartment == "Cytoplasm")
					{run("Make Band...", "band="+L_BandWidth);run("Create Mask");run("Erode");} //single erode but from both directions
				else 
					{print("illegal parameter"); stop;}

				run("Create Selection");roiManager("Add"); // risks of zero size object now eliminated because list is trimmed
				//print("Added eroded ROI to end, current ROI count is " + roiManager("count"));
				roiManager("select", 0); roiManager("Delete");
				//print("Deleted original ROI from start, current ROI count is " + roiManager("count"));
				selectWindow("Mask");close();//closes the mask window
				}
			if (Verbosity >3) print(roiManager("count") + " ROIs");
			if (roiManager("Count")!=0) 
				if (Compartment == "Nuclear") 
					roiManager("Save",Path + "\\ROInuc"+CurrentWell+".zip");
				else if (Compartment == "Cytoplasm")
					roiManager("Save",Path + "\\ROIband"+CurrentWell+".zip"); 
				else 
					{print("illegal parameter"); stop;}
			if (roiManager("Count")!=0) {roiManager("Select All"); roiManager("Delete"); }
			if (isOpen("ROI Manager")) {selectWindow("ROI Manager"); run("Close");} //without delete ROI manager gets longer every time!
}

		
//Function to align images to one another 
function Align4DImage1(CompositeImageName, L_temporarypath, AlignerChannel) // Aligns designated AlignerChannel time series to itself, and remainder accordingly.  AlignerChannel zero means each aligned to itself. AlignerChannel < number of channels. Uses Windows temp path to save the reused alignment matrix
//THIS function version aligns single channel stacks
	{//only aligns t-stack (frames >1)
	//CurrentBatchMode= is("Batch Mode");
	//setBatchMode(true);
	// transformation file to be saved locally at tmppath (defined at the top of the macro) so that it does not get overwritten by another computer
	selectWindow(CompositeImageName);
	tempkernel=getImageID(); //just a number unique for this instance at least
	TempTransformMatrixFile= L_temporarypath+tempkernel+"transformmatrix.tmp";
	//try up to 100 names to find one that does not exist already. Note will break (reuse 99) after that
	for (i=0;i<100;i++) {if(File.exists(TempTransformMatrixFile)) {tempkernel+=1;TempTransformMatrixFile= L_temporarypath+tempkernel+"transformmatrix.tmp";}}
	getDimensions(w, h, L_channels, slices, frames);
	if (frames==1) return; //if only one frame, do not try to split to stacks and align 
	
	SplitChannelsIfAny(CompositeImageName);	
	
	AlignerChannelNumber = parseInt(substring(AlignerChannel, 1, 2)); //can be 0 or one of the 4 channels, if 0 there is no reference,each for itself
	print("Aligning to " + AlignerChannelNumber);

	//if it is 0, then the reference alignment is not carried out
if(AlignerChannelNumber!=0)
	{//first generate the transformation matrix
	run("MultiStackReg", "stack_1=C"+AlignerChannelNumber+"-"+CompositeImageName+" action_1=Align file_1="+TempTransformMatrixFile+" stack_2=None action_2=Ignore file_2=[] transformation=[Translation] save");
	for (i=1; i< L_channels+1; i++)
		{
		if(i!=AlignerChannelNumber) run("MultiStackReg", "stack_1=C"+i+"-"+CompositeImageName+" action_1=[Load Transformation File] file_1="+TempTransformMatrixFile+" stack_2=None action_2=Ignore file_2=[] transformation=[Translation]");
		}
	File.delete(TempTransformMatrixFile); 
	}
else
	{
	for (i=1; i< L_channels+1; i++) run("MultiStackReg", "stack_1=C"+i+"-"+CompositeImageName+" action_1=Align file_1=[] stack_2=None action_2=Ignore file_2=[] transformation=Translation");
	//run("Align Slices in Stack", "transformation=Translation"); also an option if select, but maybe not in Fiji Cookbook?
	}
	mergestring ="";
	for(i=0; i<L_channels; i++)
		{
		mergestring = mergestring + "c" + i+1 + "=C"  +  i+1 + "-" +CompositeImageName +  " ";
		}
		mergestring=mergestring + "create"; //run("Merge Channels...", "c1="+SignalNamesRGB[0]+" c2="+SignalNamesRGB[1]+" c3="+SignalNamesRGB[2]+" create"); 
		run("Merge Channels...", mergestring); 	
	}

function SplitChannelsIfAny(StackName) //split 4D image [name] to channels C1-[name] to Cn-[name] or if only one, replaces with C1-[name] for consistency
{
selectWindow(StackName);
getDimensions(width, height, L_channels, slices, frames);
if(L_channels!=1) 
		run("Split Channels");
	else
		rename("C1-"+StackName); //for compatibility
}

////Function to get metadata 
function getMetaData(MetaPath) //determine pixel size, binning, single field size and panels in x and y for background subtraction by field
{
//>>>>>>>>>Tiling determined from Experiment.exp, no need to enter settings here for field-by-field bsub<<<<<<<<<<
// - binning may change, though camera may not
//CameraWidth=1344; CameraHeight= 1024; Bin=2; h=(CameraHeight/Bin); w=(CameraWidth/Bin); 
// yFields= getHeight()/(CameraHeight/Bin); xFields=getWidth()/(CameraWidth/Bin);
//note this is in Experiment.exp file

MetadataExpFile = MetaPath + "Experiment.exp";
print("Metadata File at "  + MetadataExpFile);

Metadata=File.openAsString(MetadataExpFile);
lines=split(Metadata, "\n"); 
xFields=""; yFields=""; TilePixelsX="";TilePixelsY=""; ObjName = ""; Binning = 0; PhysicalPixelSize=0;

ObjectiveNext = false;
for (i=0; i<lines.length; i++)
{
	arg= split(lines[i], "=");
	if (arg[0]== "TilesX") {xFields= arg[1];}
	if (arg[0]== "TilesY") {yFields = arg[1];}
	if (arg[0]== "TilePixelsX") {TilePixelsX = arg[1];}
	if (arg[0]== "TilePixelsY") {TilePixelsY = arg[1];}
	if (ObjectiveNext == true) 
		{
		if (arg[0] == "Name") 
			{
			ObjName = arg[1]; 
			ObjectiveNext=false;
			}
		}
	if (arg[0] == "[Geometry]") {ObjectiveNext = true;}
	if (arg[0]== "BinX") {Binning = parseFloat(arg[1]);}
	}	

if(xFields == "") 
	{xFields = 2; print("WARNING: failed to read X tiling data from exp file "+MetadataExpFile + "; using default values which may not suit, causing the script to crash.");print("");} // print("Failed to read X tiling data "+MetadataExpFile); stop;
if(yFields == "") 
	{yFields = 2; print("WARNING: failed to read Y tiling data from exp file "+MetadataExpFile + "; using default values which may not suit, causing the script to crash.");print("");} //print("Failed to read Y tiling data "+MetadataExpFile); stop;

if(TilePixelsX == "") 
{TilePixelsX = 672; print("WARNING: failed to read X tile size from exp file "+MetadataExpFile + "; using default values which may not suit, causing the script to crash.");print("");} //print("Failed to read X tile size "+MetadataExpFile); stop;

if(TilePixelsY == "") 
	{TilePixelsY = 512; print("WARNING: failed to read Y tile size from exp file "+MetadataExpFile + "; using default values which may not suit, causing the script to crash.");print("");}//print("Failed to read Y tile size  "+MetadataExpFile); stop;
	
if(Binning == 0) {Binning = 2;print("WARNING: failed to read binning from exp file "+MetadataExpFile + "; using default bining value which may not suit, giving an incorrect xy calibration.");}// binning value
if(ObjName=="") {PhysicalPixelSize = 0.625 ;print("WARNING: failed to read Y tile size from exp file "+MetadataExpFile + "; using default pixel size which may not suit, giving an incorrect xy calibration.");} //default pixel size

if(ObjName!="") 
	{
	Metadata=File.openAsString(MetaPath + ObjName + ".geo");
	lines=split(Metadata, "\n");
	for (i=0; i<lines.length; i++) 	
		{
		arg= split(lines[i], "=");
		if (arg[0]== "Scale")  PhysicalPixelSize = parseFloat(arg[1]);
		}
	}

//use defaults to allow calculations (with warnings) during run when experiment.exp has not yet been written
ImageDimensions  = Array.concat(ImageDimensions , xFields);
ImageDimensions  = Array.concat(ImageDimensions , yFields);
ImageDimensions  = Array.concat(ImageDimensions , TilePixelsX);
ImageDimensions  = Array.concat(ImageDimensions , TilePixelsY);
ImageDimensions  = Array.concat(ImageDimensions ,Binning* PhysicalPixelSize);
//note ImageDimensions[0] is 0 and this comes back with 6 elements including #0
return ImageDimensions;
}


function FillWellArray(L_FirstWell, L_LastWell) //returns array of well names, 96 or 384 well format depending on number of digits given
{
Plate=newArray("96", "384"); 
CurrentPlate=Plate[lengthOf(L_FirstWell)-3]; //4 chars means 384 else 96
columnF=substring(L_FirstWell, 1,lengthOf(L_FirstWell));
columnL=substring(L_LastWell, 1,lengthOf(L_LastWell));
rowF=charCodeAt(L_FirstWell, 0);
rowL=charCodeAt(L_LastWell, 0);
if(columnF!=columnL)
	{
	temparray=newArray(2);
	temparray[0]=columnF;
	temparray[1]=columnL; //Array.print(a);
	columns=Array.resample(temparray, columnL-columnF +1);
	}
	else 
	{columns = newArray(1); columns[0] = columnF;}
	for (column = 0; column < lengthOf(columns); column++)
		{
		columnstring = ""+columns[column];
		for(i=0; i<lengthOf(CurrentPlate)-1; i++) {if(lengthOf(columnstring) < lengthOf(CurrentPlate)) columnstring="0"+columnstring;}
		columns[column]= columnstring;
		}
 Array.print(columns);
if(rowF!=rowL)
	{
	a=newArray(2);
	a[0]=rowF;
	a[1]=rowL; 
	rows=Array.resample(a, rowL-rowF +1);
	}
	else 
	{rows = newArray(1); rows[0] = rowF;}

wellarray=newArray;

for (row = 0; row < lengthOf(rows); row++)
	{
	rowchar= fromCharCode(rows[row]);
	temp=Array.copy(columns);
	for (column = 0; column < lengthOf(columns); column++)
		{
		temp[column]= rowchar +  temp[column];
		}
	wellarray=Array.concat(wellarray, temp);
	}
Array.print(wellarray);


return wellarray;
}
