# Supplementary material for: Resonance energy transfer sensitises and monitors in situ switching of LOV2-based optogenetic actuators
Source: Nat Commun. 2020 Oct 9;11:5107. doi: 10.1038/s41467-020-18816-8 (PMC7547724; doi:10.1038/s41467-020-18816-8)
Supplement: Supplementary file 11 — Supplementary Software [file 41467_2020_18816_MOESM11_ESM.zip › AnalysisScripts_and_AdductCalculator/Supplementary File Adduction Fraction Simulator for Fig. 7.xlsx]

## Sheet: Sheet1
THIS WORKSHEET SIMULATES THE FRACTION OF OF ADDUCT OVER TIME ACCORDING TO SET PARAMETERS
ENTER PARAMETERS IN YELLOW HIGHLIGHTED BOXES								flash time	sec	1				<-enter duration of illumination per flash
								flash photons			2.33952	2.33952	2.33952	calculated
plate type	light path		mW/cm2	J/m2/s	µmol photons/m2/s			flash interval	sec	7.5				<-enter frequency of flash
384w	top-illum	0.06mW/cm2	0.06	0.6	2.33952			fractional activation per flash			0.0111757	0.00362525	0.00146555	calculated
			set value here	calculated	calculated			fractional activation per second			0.0111757	0.00362525	0.00146555	calculated
								time step	sec	0.5				choose time step for simulation; Note flash interval K4 must be divisible by this K7 or column K will be incorrect
								kdecay s-1			13.7	23	15.5	<-enter calculated value
illumination options								keq mTq2			207	643	1594	<-enter calculated value
96w	illuminator	2mW/cm2	2	20	77.9839						Accumulated adduct fraction (%)
384w	top-illum	0.06mW/cm2	0.06	0.6	2.33952			t sec	t min	illumination sec during timestep	mTq2	Ypet	mScarlet
TTO 445nm	objective	30mW/cm2	31.831	318.31	1241.15
								0	0	0.5	0	0	0
	Measured	spot size diameter	2	mm				0.5	0.00833333	0.5	0.558785	0.181262	0.0732775
		power	1	mW				1	0.0166667	0	1.09453	0.358305	0.144177
	Calculated	area	0.0314159	cm2				1.5	0.025	0	1.05531	0.3506	0.1396
		power density	31.831					2	0.0333333	0	1.01749	0.343061	0.135169
								2.5	0.0416667	0	0.981022	0.335683	0.130878
		Conversion mW/cm2 to photons per m2 per s						3	0.05	0	0.945864	0.328465	0.126724
		E=hv=hc/l						3.5	0.0583333	0	0.911966	0.321401	0.122701
		h	6.6e-34	6.6e-34				4	0.0666667	0	0.879282	0.31449	0.118806
		c	300000000	300000000				4.5	0.075	0	0.84777	0.307727	0.115035
		l	4.38e-07	4.65e-07				5	0.0833333	0	0.817387	0.301109	0.111383
		E=hv=hc/l	4.52055e-19	4.25806e-19				5.5	0.0916667	0	0.788094	0.294634	0.107848
		mol	6.023e+23	6.023e+23				6	0.1	0	0.75985	0.288298	0.104424
		J/mol	272273	256463				6.5	0.108333	0	0.732618	0.282098	0.101109
		J/µmol	0.272273	0.256463				7	0.116667	0	0.706362	0.276032	0.0978999
								7.5	0.125	0.5	0.681047	0.270096	0.0947922
								8	0.133333	0.5	1.21176	0.445071	0.164993
								8.5	0.141667	0	1.72058	0.615973	0.232916
								9	0.15	0	1.65892	0.602727	0.225523
								9.5	0.158333	0	1.59947	0.589766	0.218364
								10	0.166667	0	1.54215	0.577083	0.211432
								10.5	0.175	0	1.48688	0.564673	0.204721
								11	0.183333	0	1.43359	0.55253	0.198222
								11.5	0.191667	0	1.38221	0.540648	0.19193
								12	0.2	0	1.33268	0.529022	0.185838
								12.5	0.208333	0	1.28492	0.517645	0.179939
								13	0.216667	0	1.23887	0.506514	0.174227
								13.5	0.225	0	1.19447	0.495621	0.168696
								14	0.233333	0	1.15166	0.484963	0.163341
								14.5	0.241667	0	1.11039	0.474534	0.158156
								15	0.25	0.5	1.07059	0.46433	0.153136
								15.5	0.258333	0.5	1.58524	0.634783	0.221444
								16	0.266667	0	2.07867	0.801269	0.287535
								16.5	0.275	0	2.00418	0.784038	0.278407
								17	0.283333	0	1.93235	0.767178	0.26957
								17.5	0.291667	0	1.8631	0.75068	0.261013
								18	0.3	0	1.79633	0.734537	0.252727
								18.5	0.308333	0	1.73195	0.718741	0.244705
								19	0.316667	0	1.66988	0.703285	0.236937
								19.5	0.325	0	1.61003	0.688161	0.229416
								20	0.333333	0	1.55233	0.673363	0.222134
								20.5	0.341667	0	1.4967	0.658882	0.215082
								21	0.35	0	1.44306	0.644713	0.208255
								21.5	0.358333	0	1.39134	0.630849	0.201644
								22	0.366667	0	1.34148	0.617283	0.195243
								22.5	0.375	0.5	1.2934	0.604008	0.189046
								23	0.383333	0.5	1.79887	0.771211	0.256188
								23.5	0.391667	0	2.28349	0.934521	0.321152
								24	0.4	0	2.20166	0.914424	0.310957
								24.5	0.408333	0	2.12275	0.89476	0.301086
								25	0.416667	0	2.04668	0.875519	0.291529
								25.5	0.425	0	1.97333	0.856691	0.282275
								26	0.433333	0	1.90261	0.838268	0.273315
								26.5	0.441667	0	1.83442	0.820242	0.264639
								27	0.45	0	1.76868	0.802603	0.256238
								27.5	0.458333	0	1.70529	0.785343	0.248104
								28	0.466667	0	1.64418	0.768455	0.240229
								28.5	0.475	0	1.58525	0.75193	0.232603
								29	0.483333	0	1.52844	0.73576	0.225219
								29.5	0.491667	0	1.47366	0.719937	0.21807
								30	0.5	0.5	1.42085	0.704456	0.211148
								30.5	0.508333	0.5	1.92106	0.86932	0.277573
								31	0.516667	0	2.40064	1.03035	0.341843
								31.5	0.525	0	2.31461	1.00819	0.330991
								32	0.533333	0	2.23166	0.986508	0.320485
								32.5	0.541667	0	2.15168	0.965294	0.310311
								33	0.55	0	2.07457	0.944535	0.300461
								33.5	0.558333	0	2.00022	0.924224	0.290923
								34	0.566667	0	1.92853	0.904349	0.281689
								34.5	0.575	0	1.85942	0.884901	0.272747
								35	0.583333	0	1.79278	0.865872	0.264089
								35.5	0.591667	0	1.72853	0.847252	0.255706
								36	0.6	0	1.66658	0.829032	0.247589
								36.5	0.608333	0	1.60685	0.811204	0.23973
								37	0.616667	0	1.54927	0.793759	0.23212
								37.5	0.625	0.5	1.49374	0.77669	0.224752
								38	0.633333	0.5	1.99095	0.939872	0.290735
								38.5	0.641667	0	2.46765	1.09926	0.354578
								39	0.65	0	2.37922	1.07562	0.343322
								39.5	0.658333	0	2.29395	1.05249	0.332424
								40	0.666667	0	2.21174	1.02985	0.321872
								40.5	0.675	0	2.13247	1.00771	0.311654
								41	0.683333	0	2.05605	0.986037	0.301761
								41.5	0.691667	0	1.98236	0.964832	0.292183
								42	0.7	0	1.91132	0.944084	0.282908
								42.5	0.708333	0	1.84282	0.923782	0.273927
								43	0.716667	0	1.77678	0.903917	0.265232
								43.5	0.725	0	1.7131	0.884478	0.256813
								44	0.733333	0	1.6517	0.865458	0.248661
								44.5	0.741667	0	1.59251	0.846847	0.240767
								45	0.75	0.5	1.53544	0.828636	0.233124
								45.5	0.758333	0.5	2.03092	0.990609	0.298836
								46	0.766667	0	2.50598	1.14881	0.362416
								46.5	0.775	0	2.41617	1.12411	0.350912
								47	0.783333	0	2.32958	1.09993	0.339772
								47.5	0.791667	0	2.24609	1.07628	0.328987
								48	0.8	0	2.16559	1.05314	0.318544
								48.5	0.808333	0	2.08798	1.03049	0.308432
								49	0.816667	0	2.01315	1.00833	0.298642
								49.5	0.825	0	1.941	0.986644	0.289162
								50	0.833333	0	1.87144	0.965427	0.279983
								50.5	0.841667	0	1.80437	0.944666	0.271095
								51	0.85	0	1.73971	0.924351	0.26249
								51.5	0.858333	0	1.67736	0.904474	0.254157
								52	0.866667	0	1.61724	0.885023	0.24609
								52.5	0.875	0.5	1.55929	0.865991	0.238278
								53	0.883333	0.5	2.05379	1.0271	0.303823
								53.5	0.891667	0	2.5279	1.18445	0.36724
								54	0.9	0	2.43731	1.15898	0.355583
								54.5	0.908333	0	2.34996	1.13405	0.344295
								55	0.916667	0	2.26574	1.10967	0.333366
								55.5	0.925	0	2.18454	1.0858	0.322784
								56	0.933333	0	2.10625	1.06245	0.312538
								56.5	0.941667	0	2.03076	1.03961	0.302617
								57	0.95	0	1.95798	1.01725	0.293011
								57.5	0.958333	0	1.88781	0.995375	0.28371
								58	0.966667	0	1.82016	0.97397	0.274704
								58.5	0.975	0	1.75493	0.953025	0.265984
								59	0.983333	0	1.69203	0.932531	0.257541
								59.5	0.991667	0	1.63139	0.912477	0.249365
								60	1	0.5	1.57293	0.892855	0.24145
								60.5	1.00833	0.5	2.06687	1.05333	0.306892
								61	1.01667	0	2.54044	1.21008	0.37021
								61.5	1.025	0	2.4494	1.18405	0.358458
								62	1.03333	0	2.36161	1.15859	0.347079
								62.5	1.04167	0	2.27698	1.13368	0.336062
								63	1.05	0	2.19538	1.1093	0.325394
								63.5	1.05833	0	2.1167	1.08544	0.315065
								64	1.06667	0	2.04084	1.0621	0.305064
								64.5	1.075	0	1.9677	1.03926	0.29538
								65	1.08333	0	1.89718	1.01691	0.286004
								65.5	1.09167	0	1.82919	0.995043	0.276925
								66	1.1	0	1.76363	0.973645	0.268135
								66.5	1.10833	0	1.70043	0.952708	0.259623
								67	1.11667	0	1.63949	0.93222	0.251382
								67.5	1.125	0.5	1.58073	0.912173	0.243402
								68	1.13333	0.5	2.07435	1.0722	0.30878
								68.5	1.14167	0	2.54761	1.22851	0.372037
								69	1.15	0	2.45631	1.20209	0.360228
								69.5	1.15833	0	2.36828	1.17624	0.348793
								70	1.16667	0	2.28341	1.15094	0.337721
								70.5	1.175	0	2.20157	1.12619	0.327
								71	1.18333	0	2.12267	1.10197	0.31662
								71.5	1.19167	0	2.0466	1.07828	0.30657
								72	1.2	0	1.97325	1.05509	0.296838
								72.5	1.20833	0	1.90253	1.0324	0.287416
								73	1.21667	0	1.83435	1.0102	0.278292
								73.5	1.225	0	1.76861	0.988474	0.269458
								74	1.23333	0	1.70523	0.967217	0.260905
								74.5	1.24167	0	1.64411	0.946418	0.252623
								75	1.25	0.5	1.58519	0.926065	0.244604
								75.5	1.25833	0.5	2.07863	1.08577	0.309943
								76	1.26667	0	2.55172	1.24176	0.373162
								76.5	1.275	0	2.46027	1.21506	0.361317
								77	1.28333	0	2.3721	1.18893	0.349847
								77.5	1.29167	0	2.28708	1.16336	0.338742
								78	1.3	0	2.20512	1.13834	0.327989
								78.5	1.30833	0	2.12609	1.11386	0.317578
								79	1.31667	0	2.04989	1.08991	0.307497
								79.5	1.325	0	1.97643	1.06647	0.297736
								80	1.33333	0	1.9056	1.04354	0.288285
								80.5	1.34167	0	1.8373	1.0211	0.279134
								81	1.35	0	1.77146	0.999138	0.270273
								81.5	1.35833	0	1.70797	0.977652	0.261694
								82	1.36667	0	1.64676	0.956628	0.253387
								82.5	1.375	0.5	1.58774	0.936056	0.245343
								83	1.38333	0.5	2.08107	1.09553	0.310659
								83.5	1.39167	0	2.55406	1.25129	0.373854
								84	1.4	0	2.46253	1.22438	0.361987
								84.5	1.40833	0	2.37428	1.19805	0.350496
								85	1.41667	0	2.28919	1.17229	0.33937
								85.5	1.425	0	2.20715	1.14708	0.328598
								86	1.43333	0	2.12805	1.12241	0.318167
								86.5	1.44167	0	2.05178	1.09827	0.308067
								87	1.45	0	1.97825	1.07466	0.298288
								87.5	1.45833	0	1.90735	1.05155	0.28882
								88	1.46667	0	1.83899	1.02893	0.279651
								88.5	1.475	0	1.77309	1.00681	0.270774
								89	1.48333	0	1.70954	0.985155	0.262179
								89.5	1.49167	0	1.64828	0.96397	0.253857
								90	1.5	0.5	1.5892	0.94324	0.245798
								90.5	1.50833	0.5	2.08247	1.10255	0.311099
								91	1.51667	0	2.55541	1.25814	0.374281
								91.5	1.525	0	2.46382	1.23109	0.3624
								92	1.53333	0	2.37552	1.20461	0.350896
								92.5	1.54167	0	2.29039	1.17871	0.339757
								93	1.55	0	2.20831	1.15336	0.328972
								93.5	1.55833	0	2.12916	1.12856	0.31853
								94	1.56667	0	2.05286	1.10429	0.308418
								94.5	1.575	0	1.97929	1.08054	0.298628
								95	1.58333	0	1.90835	1.05731	0.289149
								95.5	1.59167	0	1.83996	1.03457	0.27997
								96	1.6	0	1.77402	1.01232	0.271083
								96.5	1.60833	0	1.71044	0.990551	0.262478
								97	1.61667	0	1.64914	0.96925	0.254146
								97.5	1.625	0.5	1.59004	0.948407	0.246079
								98	1.63333	0.5	2.08327	1.10759	0.31137
								98.5	1.64167	0	2.55617	1.26307	0.374543
								99	1.65	0	2.46456	1.23591	0.362654
								99.5	1.65833	0	2.37624	1.20933	0.351142
								100	1.66667	0	2.29108	1.18333	0.339995
								100.5	1.675	0	2.20897	1.15788	0.329203
								101	1.68333	0	2.1298	1.13298	0.318753
								101.5	1.69167	0	2.05347	1.10862	0.308635
								102	1.7	0	1.97988	1.08478	0.298837
								102.5	1.70833	0	1.90893	1.06145	0.289351
								103	1.71667	0	1.84051	1.03862	0.280166
								103.5	1.725	0	1.77455	1.01629	0.271273
								104	1.73333	0	1.71095	0.994432	0.262662
								104.5	1.74167	0	1.64964	0.973047	0.254324
								105	1.75	0.5	1.59052	0.952122	0.246251
								105.5	1.75833	0.5	2.08373	1.11122	0.311537
								106	1.76667	0	2.55661	1.26662	0.374704
								106.5	1.775	0	2.46499	1.23938	0.36281
								107	1.78333	0	2.37665	1.21273	0.351293
								107.5	1.79167	0	2.29147	1.18665	0.340142
								108	1.8	0	2.20935	1.16113	0.329345
								108.5	1.80833	0	2.13017	1.13616	0.31889
								109	1.81667	0	2.05383	1.11173	0.308768
								109.5	1.825	0	1.98022	1.08782	0.298966
								110	1.83333	0	1.90925	1.06443	0.289476
								110.5	1.84167	0	1.84083	1.04154	0.280287
								111	1.85	0	1.77486	1.01914	0.27139
								111.5	1.85833	0	1.71125	0.997222	0.262775
								112	1.86667	0	1.64992	0.975777	0.254434
								112.5	1.875	0.5	1.59079	0.954794	0.246357
								113	1.88333	0.5	2.08399	1.11383	0.31164
								113.5	1.89167	0	2.55686	1.26916	0.374804
								114	1.9	0	2.46523	1.24187	0.362906
								114.5	1.90833	0	2.37688	1.21517	0.351386
								115	1.91667	0	2.2917	1.18903	0.340232
								115.5	1.925	0	2.20957	1.16346	0.329432
								116	1.93333	0	2.13038	1.13845	0.318975
								116.5	1.94167	0	2.05403	1.11396	0.308849
								117	1.95	0	1.98042	1.09001	0.299046
								117.5	1.95833	0	1.90944	1.06657	0.289553
								118	1.96667	0	1.84101	1.04363	0.280361
								118.5	1.975	0	1.77503	1.02119	0.271462
								119	1.98333	0	1.71142	0.999229	0.262845
								119.5	1.99167	0	1.65008	0.977741	0.254501
								120	2	0.5	1.59095	0.956715	0.246422
								120.5	2.00833	0.5	2.08414	1.11571	0.311703
								121	2.01667	0	2.55701	1.271	0.374865
								121.5	2.025	0	2.46537	1.24367	0.362965
								122	2.03333	0	2.37701	1.21692	0.351444
								122.5	2.04167	0	2.29183	1.19075	0.340288
								123	2.05	0	2.20969	1.16515	0.329486
								123.5	2.05833	0	2.1305	1.14009	0.319027
								124	2.06667	0	2.05414	1.11557	0.3089
								124.5	2.075	0	1.98053	1.09158	0.299094
								125	2.08333	0	1.90955	1.06811	0.2896
								125.5	2.09167	0	1.84111	1.04514	0.280407
								126	2.1	0	1.77513	1.02266	0.271506
								126.5	2.10833	0	1.71151	1.00067	0.262888
								127	2.11667	0	1.65018	0.979153	0.254543
								127.5	2.125	0.5	1.59104	0.958097	0.246463
								128	2.13333	0.5	2.08423	1.11706	0.311742
								128.5	2.14167	0	2.55709	1.27232	0.374902
								129	2.15	0	2.46545	1.24496	0.363002
								129.5	2.15833	0	2.37709	1.21818	0.351479
								130	2.16667	0	2.2919	1.19199	0.340322
								130.5	2.175	0	2.20976	1.16635	0.329519
								131	2.18333	0	2.13057	1.14127	0.319059
								131.5	2.19167	0	2.05421	1.11673	0.308931
								132	2.2	0	1.98059	1.09271	0.299124
								132.5	2.20833	0	1.90961	1.06922	0.289629
								133	2.21667	0	1.84117	1.04622	0.280435
								133.5	2.225	0	1.77519	1.02372	0.271533
								134	2.23333	0	1.71157	1.00171	0.262914
								134.5	2.24167	0	1.65023	0.980169	0.254568
								135	2.25	0.5	1.59109	0.959091	0.246487
								135.5	2.25833	0.5	2.08428	1.11803	0.311766
								136	2.26667	0	2.55714	1.27326	0.374926
								136.5	2.275	0	2.46549	1.24588	0.363024
								137	2.28333	0	2.37713	1.21909	0.351501
								137.5	2.29167	0	2.29194	1.19287	0.340343
								138	2.3	0	2.2098	1.16722	0.329539
								138.5	2.30833	0	2.13061	1.14212	0.319079
								139	2.31667	0	2.05425	1.11756	0.30895
								139.5	2.325	0	1.98063	1.09353	0.299143
								140	2.33333	0	1.90964	1.07001	0.289647
								140.5	2.34167	0	1.84121	1.047	0.280453
								141	2.35	0	1.77522	1.02449	0.27155
								141.5	2.35833	0	1.7116	1.00246	0.26293
								142	2.36667	0	1.65026	0.980899	0.254584
								142.5	2.375	0.5	1.59112	0.959805	0.246503
								143	2.38333	0.5	2.08431	1.11873	0.31178
								143.5	2.39167	0	2.55716	1.27395	0.37494
								144	2.4	0	2.46552	1.24655	0.363038
								144.5	2.40833	0	2.37716	1.21974	0.351514
								145	2.41667	0	2.29197	1.19351	0.340356
								145.5	2.425	0	2.20982	1.16785	0.329552
								146	2.43333	0	2.13063	1.14273	0.319091
								146.5	2.44167	0	2.05427	1.11816	0.308962
								147	2.45	0	1.98065	1.09411	0.299154
								147.5	2.45833	0	1.90967	1.07059	0.289658
								148	2.46667	0	1.84123	1.04756	0.280463
								148.5	2.475	0	1.77524	1.02504	0.271561
								149	2.48333	0	1.71162	1.00299	0.26294
								149.5	2.49167	0	1.65028	0.981424	0.254594
								150	2.5	0.5	1.59113	0.960319	0.246512
								150.5	2.50833	0.5	2.08432	1.11923	0.31179
								151	2.51667	0	2.55718	1.27444	0.374949
								151.5	2.525	0	2.46553	1.24703	0.363047
								152	2.53333	0	2.37717	1.22021	0.351522
								152.5	2.54167	0	2.29198	1.19397	0.340364
								153	2.55	0	2.20984	1.1683	0.329559
								153.5	2.55833	0	2.13064	1.14317	0.319098
								154	2.56667	0	2.05428	1.11859	0.308969
								154.5	2.575	0	1.98066	1.09454	0.299161
								155	2.58333	0	1.90968	1.071	0.289665
								155.5	2.59167	0	1.84124	1.04797	0.28047
								156	2.6	0	1.77525	1.02543	0.271567
								156.5	2.60833	0	1.71163	1.00338	0.262946
								157	2.61667	0	1.65029	0.981802	0.2546
								157.5	2.625	0.5	1.59114	0.960688	0.246518
								158	2.63333	0.5	2.08433	1.11959	0.311795
								158.5	2.64167	0	2.55719	1.27479	0.374954
								159	2.65	0	2.46554	1.24737	0.363052
								159.5	2.65833	0	2.37718	1.22055	0.351527
								160	2.66667	0	2.29199	1.1943	0.340369
								160.5	2.675	0	2.20985	1.16862	0.329564
								161	2.68333	0	2.13065	1.14349	0.319103
								161.5	2.69167	0	2.05429	1.1189	0.308973
								162	2.7	0	1.98067	1.09484	0.299166
								162.5	2.70833	0	1.90968	1.07129	0.289669
								163	2.71667	0	1.84124	1.04826	0.280474
								163.5	2.725	0	1.77526	1.02571	0.271571
								164	2.73333	0	1.71163	1.00366	0.26295
								164.5	2.74167	0	1.65029	0.982073	0.254603
								165	2.75	0.5	1.59115	0.960954	0.246521
								165.5	2.75833	0.5	2.08434	1.11985	0.311799
								166	2.76667	0	2.55719	1.27504	0.374957
								166.5	2.775	0	2.46555	1.24762	0.363055
								167	2.78333	0	2.37719	1.22079	0.35153
								167.5	2.79167	0	2.29199	1.19454	0.340372
								168	2.8	0	2.20985	1.16885	0.329567
								168.5	2.80833	0	2.13065	1.14372	0.319106
								169	2.81667	0	2.05429	1.11912	0.308976
								169.5	2.825	0	1.98067	1.09506	0.299168
								170	2.83333	0	1.90969	1.07151	0.289672
								170.5	2.84167	0	1.84125	1.04846	0.280476
								171	2.85	0	1.77526	1.02592	0.271573
								171.5	2.85833	0	1.71164	1.00386	0.262953
								172	2.86667	0	1.65029	0.982269	0.254606
								172.5	2.875	0.5	1.59115	0.961145	0.246524
								173	2.88333	0.5	2.08434	1.12003	0.311801
								173.5	2.89167	0	2.5572	1.27522	0.374959
								174	2.9	0	2.46555	1.2478	0.363057
								174.5	2.90833	0	2.37719	1.22097	0.351532
								175	2.91667	0	2.29199	1.19471	0.340374
								175.5	2.925	0	2.20985	1.16902	0.329569
								176	2.93333	0	2.13065	1.14388	0.319107
								176.5	2.94167	0	2.0543	1.11928	0.308978
								177	2.95	0	1.98067	1.09521	0.29917
								177.5	2.95833	0	1.90969	1.07166	0.289673
								178	2.96667	0	1.84125	1.04861	0.280478
								178.5	2.975	0	1.77526	1.02606	0.271575
								179	2.98333	0	1.71164	1.004	0.262954
								179.5	2.99167	0	1.6503	0.982409	0.254607
								180	3	0.5	1.59115	0.961283	0.246525
								180.5	3.00833	0.5	2.08434	1.12017	0.311802
								181	3.01667	0	2.5572	1.27536	0.374961
								181.5	3.025	0	2.46555	1.24793	0.363058
								182	3.03333	0	2.37719	1.22109	0.351534
								182.5	3.04167	0	2.292	1.19483	0.340375
								183	3.05	0	2.20985	1.16914	0.32957
								183.5	3.05833	0	2.13066	1.144	0.319108
								184	3.06667	0	2.0543	1.1194	0.308979
								184.5	3.075	0	1.98067	1.09532	0.299171
								185	3.08333	0	1.90969	1.07177	0.289674
								185.5	3.09167	0	1.84125	1.04872	0.280479
								186	3.1	0	1.77526	1.02617	0.271576
								186.5	3.10833	0	1.71164	1.0041	0.262955
								187	3.11667	0	1.6503	0.98251	0.254608
								187.5	3.125	0.5	1.59115	0.961382	0.246526
								188	3.13333	0.5	2.08434	1.12026	0.311803
								188.5	3.14167	0	2.5572	1.27545	0.374961
								189	3.15	0	2.46555	1.24802	0.363059
								189.5	3.15833	0	2.37719	1.22118	0.351534
								190	3.16667	0	2.292	1.19492	0.340375
								190.5	3.175	0	2.20985	1.16923	0.329571
								191	3.18333	0	2.13066	1.14408	0.319109
								191.5	3.19167	0	2.0543	1.11948	0.308979
								192	3.2	0	1.98068	1.09541	0.299171
								192.5	3.20833	0	1.90969	1.07185	0.289675
								193	3.21667	0	1.84125	1.0488	0.28048
								193.5	3.225	0	1.77526	1.02625	0.271576
								194	3.23333	0	1.71164	1.00418	0.262955
								194.5	3.24167	0	1.6503	0.982583	0.254608
								195	3.25	0.5	1.59115	0.961453	0.246526
								195.5	3.25833	0.5	2.08434	1.12033	0.311803
								196	3.26667	0	2.5572	1.27552	0.374962
								196.5	3.275	0	2.46555	1.24809	0.363059
								197	3.28333	0	2.37719	1.22125	0.351535
								197.5	3.29167	0	2.292	1.19499	0.340376
								198	3.3	0	2.20986	1.16929	0.329571
								198.5	3.30833	0	2.13066	1.14414	0.319109
								199	3.31667	0	2.0543	1.11954	0.30898
								199.5	3.325	0	1.98068	1.09546	0.299172
								200	3.33333	0	1.90969	1.07191	0.289675
								200.5	3.34167	0	1.84125	1.04886	0.28048
								201	3.35	0	1.77526	1.0263	0.271577
								201.5	3.35833	0	1.71164	1.00423	0.262956
								202	3.36667	0	1.6503	0.982635	0.254609
								202.5	3.375	0.5	1.59115	0.961504	0.246527
								203	3.38333	0.5	2.08434	1.12038	0.311804
								203.5	3.39167	0	2.5572	1.27557	0.374962
								204	3.4	0	2.46555	1.24814	0.36306
								204.5	3.40833	0	2.37719	1.2213	0.351535
								205	3.41667	0	2.292	1.19503	0.340376
								205.5	3.425	0	2.20986	1.16933	0.329571
								206	3.43333	0	2.13066	1.14419	0.31911
								206.5	3.44167	0	2.0543	1.11958	0.30898
								207	3.45	0	1.98068	1.09551	0.299172
								207.5	3.45833	0	1.90969	1.07195	0.289675
								208	3.46667	0	1.84125	1.0489	0.28048
								208.5	3.475	0	1.77526	1.02634	0.271577
								209	3.48333	0	1.71164	1.00427	0.262956
								209.5	3.49167	0	1.6503	0.982672	0.254609
								210	3.5	0.5	1.59115	0.96154	0.246527
								210.5	3.50833	0.5	2.08434	1.12042	0.311804
								211	3.51667	0	2.5572	1.2756	0.374962
								211.5	3.525	0	2.46555	1.24817	0.36306
								212	3.53333	0	2.37719	1.22133	0.351535
								212.5	3.54167	0	2.292	1.19506	0.340376
								213	3.55	0	2.20986	1.16937	0.329572
								213.5	3.55833	0	2.13066	1.14422	0.31911
								214	3.56667	0	2.0543	1.11961	0.30898
								214.5	3.575	0	1.98068	1.09554	0.299172
								215	3.58333	0	1.90969	1.07198	0.289675
								215.5	3.59167	0	1.84125	1.04892	0.28048
								216	3.6	0	1.77526	1.02637	0.271577
								216.5	3.60833	0	1.71164	1.0043	0.262956
								217	3.61667	0	1.6503	0.982699	0.254609
								217.5	3.625	0.5	1.59115	0.961567	0.246527
								218	3.63333	0.5	2.08434	1.12045	0.311804
								218.5	3.64167	0	2.5572	1.27563	0.374963
								219	3.65	0	2.46555	1.24819	0.36306
								219.5	3.65833	0	2.37719	1.22135	0.351535
								220	3.66667	0	2.292	1.19509	0.340376
								220.5	3.675	0	2.20986	1.16939	0.329572
								221	3.68333	0	2.13066	1.14424	0.31911
								221.5	3.69167	0	2.0543	1.11963	0.30898
								222	3.7	0	1.98068	1.09556	0.299172
								222.5	3.70833	0	1.90969	1.072	0.289676
								223	3.71667	0	1.84125	1.04895	0.28048
								223.5	3.725	0	1.77526	1.02639	0.271577
								224	3.73333	0	1.71164	1.00432	0.262956
								224.5	3.74167	0	1.6503	0.982719	0.254609
								225	3.75	0.5	1.59115	0.961586	0.246527
								225.5	3.75833	0.5	2.08434	1.12046	0.311804
								226	3.76667	0	2.5572	1.27564	0.374963
								226.5	3.775	0	2.46555	1.24821	0.36306
								227	3.78333	0	2.37719	1.22137	0.351535
								227.5	3.79167	0	2.292	1.19511	0.340376
								228	3.8	0	2.20986	1.1694	0.329572
								228.5	3.80833	0	2.13066	1.14426	0.31911
								229	3.81667	0	2.0543	1.11965	0.30898
								229.5	3.825	0	1.98068	1.09557	0.299172
								230	3.83333	0	1.90969	1.07201	0.289676
								230.5	3.84167	0	1.84125	1.04896	0.28048
								231	3.85	0	1.77526	1.0264	0.271577
								231.5	3.85833	0	1.71164	1.00433	0.262956
								232	3.86667	0	1.6503	0.982733	0.254609
								232.5	3.875	0.5	1.59115	0.9616	0.246527
								233	3.88333	0.5	2.08434	1.12048	0.311804
								233.5	3.89167	0	2.5572	1.27566	0.374963
								234	3.9	0	2.46555	1.24823	0.36306
								234.5	3.90833	0	2.37719	1.22138	0.351535
								235	3.91667	0	2.292	1.19512	0.340376
								235.5	3.925	0	2.20986	1.16942	0.329572
								236	3.93333	0	2.13066	1.14427	0.31911
								236.5	3.94167	0	2.0543	1.11966	0.30898
								237	3.95	0	1.98068	1.09558	0.299172
								237.5	3.95833	0	1.90969	1.07202	0.289676
								238	3.96667	0	1.84125	1.04897	0.28048
								238.5	3.975	0	1.77526	1.02641	0.271577
								239	3.98333	0	1.71164	1.00434	0.262956
								239.5	3.99167	0	1.6503	0.982743	0.254609
								240	4	0.5	1.59115	0.961609	0.246527
								240.5	4.00833	0.5	2.08434	1.12049	0.311804
								241	4.01667	0	2.5572	1.27567	0.374963
								241.5	4.025	0	2.46555	1.24823	0.36306
								242	4.03333	0	2.37719	1.22139	0.351535
								242.5	4.04167	0	2.292	1.19513	0.340376
								243	4.05	0	2.20986	1.16943	0.329572
								243.5	4.05833	0	2.13066	1.14428	0.31911
								244	4.06667	0	2.0543	1.11967	0.30898
								244.5	4.075	0	1.98068	1.09559	0.299172
								245	4.08333	0	1.90969	1.07203	0.289676
								245.5	4.09167	0	1.84125	1.04898	0.28048
								246	4.1	0	1.77526	1.02642	0.271577
								246.5	4.10833	0	1.71164	1.00435	0.262956
								247	4.11667	0	1.6503	0.98275	0.254609
								247.5	4.125	0.5	1.59115	0.961616	0.246527
								248	4.13333	0.5	2.08434	1.12049	0.311804
								248.5	4.14167	0	2.5572	1.27567	0.374963
								249	4.15	0	2.46555	1.24824	0.36306
								249.5	4.15833	0	2.37719	1.2214	0.351535
								250	4.16667	0	2.292	1.19513	0.340376
								250.5	4.175	0	2.20986	1.16943	0.329572
								251	4.18333	0	2.13066	1.14428	0.31911
								251.5	4.19167	0	2.0543	1.11968	0.30898
								252	4.2	0	1.98068	1.0956	0.299172
								252.5	4.20833	0	1.90969	1.07204	0.289676
								253	4.21667	0	1.84125	1.04898	0.28048
								253.5	4.225	0	1.77526	1.02643	0.271577
								254	4.23333	0	1.71164	1.00435	0.262956
								254.5	4.24167	0	1.6503	0.982755	0.254609
								255	4.25	0.5	1.59115	0.961622	0.246527
								255.5	4.25833	0.5	2.08434	1.1205	0.311804
								256	4.26667	0	2.5572	1.27568	0.374963
								256.5	4.275	0	2.46555	1.24825	0.36306
								257	4.28333	0	2.37719	1.2214	0.351535
								257.5	4.29167	0	2.292	1.19514	0.340376
								258	4.3	0	2.20986	1.16944	0.329572
								258.5	4.30833	0	2.13066	1.14429	0.31911
								259	4.31667	0	2.0543	1.11968	0.30898
								259.5	4.325	0	1.98068	1.0956	0.299172
								260	4.33333	0	1.90969	1.07204	0.289676
								260.5	4.34167	0	1.84125	1.04899	0.28048
								261	4.35	0	1.77526	1.02643	0.271577
								261.5	4.35833	0	1.71164	1.00436	0.262956
								262	4.36667	0	1.6503	0.982759	0.254609
								262.5	4.375	0.5	1.59115	0.961625	0.246527
								263	4.38333	0.5	2.08434	1.1205	0.311804
								263.5	4.39167	0	2.5572	1.27568	0.374963
								264	4.4	0	2.46555	1.24825	0.36306
								264.5	4.40833	0	2.37719	1.22141	0.351535
								265	4.41667	0	2.292	1.19514	0.340376
								265.5	4.425	0	2.20986	1.16944	0.329572
								266	4.43333	0	2.13066	1.14429	0.31911
								266.5	4.44167	0	2.0543	1.11968	0.30898
								267	4.45	0	1.98068	1.09561	0.299172
								267.5	4.45833	0	1.90969	1.07204	0.289676
								268	4.46667	0	1.84125	1.04899	0.28048
								268.5	4.475	0	1.77526	1.02643	0.271577
								269	4.48333	0	1.71164	1.00436	0.262956
								269.5	4.49167	0	1.6503	0.982762	0.254609
								270	4.5	0.5	1.59115	0.961628	0.246527
								270.5	4.50833	0.5	2.08434	1.12051	0.311804
								271	4.51667	0	2.5572	1.27568	0.374963
								271.5	4.525	0	2.46555	1.24825	0.36306
								272	4.53333	0	2.37719	1.22141	0.351535
								272.5	4.54167	0	2.292	1.19514	0.340376
								273	4.55	0	2.20986	1.16944	0.329572
								273.5	4.55833	0	2.13066	1.14429	0.31911
								274	4.56667	0	2.0543	1.11969	0.30898
								274.5	4.575	0	1.98068	1.09561	0.299172
								275	4.58333	0	1.90969	1.07205	0.289676
								275.5	4.59167	0	1.84125	1.04899	0.28048
								276	4.6	0	1.77526	1.02643	0.271577
								276.5	4.60833	0	1.71164	1.00436	0.262956
								277	4.61667	0	1.6503	0.982764	0.254609
								277.5	4.625	0.5	1.59115	0.96163	0.246527
								278	4.63333	0.5	2.08434	1.12051	0.311804
								278.5	4.64167	0	2.5572	1.27569	0.374963
								279	4.65	0	2.46555	1.24825	0.36306
								279.5	4.65833	0	2.37719	1.22141	0.351535
								280	4.66667	0	2.292	1.19514	0.340377
								280.5	4.675	0	2.20986	1.16944	0.329572
								281	4.68333	0	2.13066	1.14429	0.31911
								281.5	4.69167	0	2.0543	1.11969	0.30898
								282	4.7	0	1.98068	1.09561	0.299172
								282.5	4.70833	0	1.90969	1.07205	0.289676
								283	4.71667	0	1.84125	1.04899	0.28048
								283.5	4.725	0	1.77526	1.02644	0.271577
								284	4.73333	0	1.71164	1.00436	0.262956
								284.5	4.74167	0	1.6503	0.982765	0.254609
								285	4.75	0.5	1.59115	0.961631	0.246527
								285.5	4.75833	0.5	2.08434	1.12051	0.311804
								286	4.76667	0	2.5572	1.27569	0.374963
								286.5	4.775	0	2.46555	1.24825	0.36306
								287	4.78333	0	2.37719	1.22141	0.351535
								287.5	4.79167	0	2.292	1.19515	0.340377
								288	4.8	0	2.20986	1.16944	0.329572
								288.5	4.80833	0	2.13066	1.1443	0.31911
								289	4.81667	0	2.0543	1.11969	0.308981
								289.5	4.825	0	1.98068	1.09561	0.299172
								290	4.83333	0	1.90969	1.07205	0.289676
								290.5	4.84167	0	1.84125	1.049	0.28048
								291	4.85	0	1.77526	1.02644	0.271577
								291.5	4.85833	0	1.71164	1.00436	0.262956
								292	4.86667	0	1.6503	0.982766	0.254609
								292.5	4.875	0.5	1.59115	0.961632	0.246527
								293	4.88333	0.5	2.08434	1.12051	0.311804
								293.5	4.89167	0	2.5572	1.27569	0.374963
								294	4.9	0	2.46555	1.24826	0.36306
								294.5	4.90833	0	2.37719	1.22141	0.351535
								295	4.91667	0	2.292	1.19515	0.340377
								295.5	4.925	0	2.20986	1.16945	0.329572
								296	4.93333	0	2.13066	1.1443	0.31911
								296.5	4.94167	0	2.0543	1.11969	0.308981
								297	4.95	0	1.98068	1.09561	0.299172
								297.5	4.95833	0	1.90969	1.07205	0.289676
								298	4.96667	0	1.84125	1.049	0.28048
								298.5	4.975	0	1.77526	1.02644	0.271577
								299	4.98333	0	1.71164	1.00437	0.262956
								299.5	4.99167	0	1.6503	0.982767	0.254609
								300	5	0.5	1.59115	0.961633	0.246527
								300.5	5.00833	0.5	2.08434	1.12051	0.311804
								301	5.01667	0	2.5572	1.27569	0.374963
								301.5	5.025	0	2.46555	1.24826	0.36306
								302	5.03333	0	2.37719	1.22141	0.351535
								302.5	5.04167	0	2.292	1.19515	0.340377
								303	5.05	0	2.20986	1.16945	0.329572
								303.5	5.05833	0	2.13066	1.1443	0.31911
								304	5.06667	0	2.0543	1.11969	0.308981
								304.5	5.075	0	1.98068	1.09561	0.299172
								305	5.08333	0	1.90969	1.07205	0.289676
								305.5	5.09167	0	1.84125	1.049	0.28048
								306	5.1	0	1.77526	1.02644	0.271577
								306.5	5.10833	0	1.71164	1.00437	0.262956
								307	5.11667	0	1.6503	0.982767	0.254609
								307.5	5.125	0.5	1.59115	0.961633	0.246527
								308	5.13333	0.5	2.08434	1.12051	0.311804
								308.5	5.14167	0	2.5572	1.27569	0.374963
								309	5.15	0	2.46555	1.24826	0.36306
								309.5	5.15833	0	2.37719	1.22141	0.351535
								310	5.16667	0	2.292	1.19515	0.340377
								310.5	5.175	0	2.20986	1.16945	0.329572
								311	5.18333	0	2.13066	1.1443	0.31911
								311.5	5.19167	0	2.0543	1.11969	0.308981
								312	5.2	0	1.98068	1.09561	0.299172
								312.5	5.20833	0	1.90969	1.07205	0.289676
								313	5.21667	0	1.84125	1.049	0.28048
								313.5	5.225	0	1.77526	1.02644	0.271577
								314	5.23333	0	1.71164	1.00437	0.262956
								314.5	5.24167	0	1.6503	0.982768	0.254609
								315	5.25	0.5	1.59115	0.961634	0.246527
								315.5	5.25833	0.5	2.08434	1.12051	0.311804
								316	5.26667	0	2.5572	1.27569	0.374963
								316.5	5.275	0	2.46555	1.24826	0.36306
								317	5.28333	0	2.37719	1.22141	0.351535
								317.5	5.29167	0	2.292	1.19515	0.340377
								318	5.3	0	2.20986	1.16945	0.329572
								318.5	5.30833	0	2.13066	1.1443	0.31911
								319	5.31667	0	2.0543	1.11969	0.308981
								319.5	5.325	0	1.98068	1.09561	0.299172
								320	5.33333	0	1.90969	1.07205	0.289676
								320.5	5.34167	0	1.84125	1.049	0.28048
								321	5.35	0	1.77526	1.02644	0.271577
								321.5	5.35833	0	1.71164	1.00437	0.262956
								322	5.36667	0	1.6503	0.982768	0.254609
								322.5	5.375	0.5	1.59115	0.961634	0.246527
								323	5.38333	0.5	2.08434	1.12051	0.311804
								323.5	5.39167	0	2.5572	1.27569	0.374963
								324	5.4	0	2.46555	1.24826	0.36306
								324.5	5.40833	0	2.37719	1.22141	0.351535
								325	5.41667	0	2.292	1.19515	0.340377
								325.5	5.425	0	2.20986	1.16945	0.329572
								326	5.43333	0	2.13066	1.1443	0.31911
								326.5	5.44167	0	2.0543	1.11969	0.308981
								327	5.45	0	1.98068	1.09561	0.299172
								327.5	5.45833	0	1.90969	1.07205	0.289676
								328	5.46667	0	1.84125	1.049	0.28048
								328.5	5.475	0	1.77526	1.02644	0.271577
								329	5.48333	0	1.71164	1.00437	0.262956
								329.5	5.49167	0	1.6503	0.982768	0.254609
								330	5.5	0.5	1.59115	0.961634	0.246527
								330.5	5.50833	0.5	2.08434	1.12051	0.311804
								331	5.51667	0	2.5572	1.27569	0.374963
								331.5	5.525	0	2.46555	1.24826	0.36306
								332	5.53333	0	2.37719	1.22141	0.351535
								332.5	5.54167	0	2.292	1.19515	0.340377
								333	5.55	0	2.20986	1.16945	0.329572
								333.5	5.55833	0	2.13066	1.1443	0.31911
								334	5.56667	0	2.0543	1.11969	0.308981
								334.5	5.575	0	1.98068	1.09561	0.299172
								335	5.58333	0	1.90969	1.07205	0.289676
								335.5	5.59167	0	1.84125	1.049	0.28048
								336	5.6	0	1.77526	1.02644	0.271577
								336.5	5.60833	0	1.71164	1.00437	0.262956
								337	5.61667	0	1.6503	0.982768	0.254609
								337.5	5.625	0.5	1.59115	0.961634	0.246527
								338	5.63333	0.5	2.08434	1.12051	0.311804
								338.5	5.64167	0	2.5572	1.27569	0.374963
								339	5.65	0	2.46555	1.24826	0.36306
								339.5	5.65833	0	2.37719	1.22141	0.351535
								340	5.66667	0	2.292	1.19515	0.340377
								340.5	5.675	0	2.20986	1.16945	0.329572
								341	5.68333	0	2.13066	1.1443	0.31911
								341.5	5.69167	0	2.0543	1.11969	0.308981
								342	5.7	0	1.98068	1.09561	0.299172
								342.5	5.70833	0	1.90969	1.07205	0.289676
								343	5.71667	0	1.84125	1.049	0.28048
								343.5	5.725	0	1.77526	1.02644	0.271577
								344	5.73333	0	1.71164	1.00437	0.262956
								344.5	5.74167	0	1.6503	0.982768	0.254609
								345	5.75	0.5	1.59115	0.961634	0.246527
								345.5	5.75833	0.5	2.08434	1.12051	0.311804
								346	5.76667	0	2.5572	1.27569	0.374963
								346.5	5.775	0	2.46555	1.24826	0.36306
								347	5.78333	0	2.37719	1.22141	0.351535
								347.5	5.79167	0	2.292	1.19515	0.340377
								348	5.8	0	2.20986	1.16945	0.329572
								348.5	5.80833	0	2.13066	1.1443	0.31911
								349	5.81667	0	2.0543	1.11969	0.308981
								349.5	5.825	0	1.98068	1.09561	0.299172
								350	5.83333	0	1.90969	1.07205	0.289676
								350.5	5.84167	0	1.84125	1.049	0.28048
								351	5.85	0	1.77526	1.02644	0.271577
								351.5	5.85833	0	1.71164	1.00437	0.262956
								352	5.86667	0	1.6503	0.982768	0.254609
								352.5	5.875	0.5	1.59115	0.961634	0.246527
								353	5.88333	0.5	2.08434	1.12051	0.311804
								353.5	5.89167	0	2.5572	1.27569	0.374963
								354	5.9	0	2.46555	1.24826	0.36306
								354.5	5.90833	0	2.37719	1.22141	0.351535
								355	5.91667	0	2.292	1.19515	0.340377
								355.5	5.925	0	2.20986	1.16945	0.329572
								356	5.93333	0	2.13066	1.1443	0.31911
								356.5	5.94167	0	2.0543	1.11969	0.308981
								357	5.95	0	1.98068	1.09561	0.299172
								357.5	5.95833	0	1.90969	1.07205	0.289676
								358	5.96667	0	1.84125	1.049	0.28048
								358.5	5.975	0	1.77526	1.02644	0.271577
								359	5.98333	0	1.71164	1.00437	0.262956
								359.5	5.99167	0	1.6503	0.982768	0.254609
								360	6	0.5	1.59115	0.961634	0.246527
								360.5	6.00833	0.5	2.08434	1.12051	0.311804
								361	6.01667	0	2.5572	1.27569	0.374963
								361.5	6.025	0	2.46555	1.24826	0.36306
								362	6.03333	0	2.37719	1.22141	0.351535
								362.5	6.04167	0	2.292	1.19515	0.340377
								363	6.05	0	2.20986	1.16945	0.329572
								363.5	6.05833	0	2.13066	1.1443	0.31911
								364	6.06667	0	2.0543	1.11969	0.308981
								364.5	6.075	0	1.98068	1.09561	0.299172
								365	6.08333	0	1.90969	1.07205	0.289676
								365.5	6.09167	0	1.84125	1.049	0.28048
								366	6.1	0	1.77526	1.02644	0.271577
								366.5	6.10833	0	1.71164	1.00437	0.262956
								367	6.11667	0	1.6503	0.982768	0.254609
								367.5	6.125	0.5	1.59115	0.961634	0.246527
								368	6.13333	0.5	2.08434	1.12051	0.311804
								368.5	6.14167	0	2.5572	1.27569	0.374963
								369	6.15	0	2.46555	1.24826	0.36306
								369.5	6.15833	0	2.37719	1.22141	0.351535
								370	6.16667	0	2.292	1.19515	0.340377
								370.5	6.175	0	2.20986	1.16945	0.329572
								371	6.18333	0	2.13066	1.1443	0.31911
								371.5	6.19167	0	2.0543	1.11969	0.308981
								372	6.2	0	1.98068	1.09561	0.299172
								372.5	6.20833	0	1.90969	1.07205	0.289676
								373	6.21667	0	1.84125	1.049	0.28048
								373.5	6.225	0	1.77526	1.02644	0.271577
								374	6.23333	0	1.71164	1.00437	0.262956
								374.5	6.24167	0	1.6503	0.982768	0.254609
								375	6.25	0.5	1.59115	0.961635	0.246527
								375.5	6.25833	0.5	2.08434	1.12051	0.311804
								376	6.26667	0	2.5572	1.27569	0.374963
								376.5	6.275	0	2.46555	1.24826	0.36306
								377	6.28333	0	2.37719	1.22141	0.351535
								377.5	6.29167	0	2.292	1.19515	0.340377
								378	6.3	0	2.20986	1.16945	0.329572
								378.5	6.30833	0	2.13066	1.1443	0.31911
								379	6.31667	0	2.0543	1.11969	0.308981
								379.5	6.325	0	1.98068	1.09561	0.299172
								380	6.33333	0	1.90969	1.07205	0.289676
								380.5	6.34167	0	1.84125	1.049	0.28048
								381	6.35	0	1.77526	1.02644	0.271577
								381.5	6.35833	0	1.71164	1.00437	0.262956
								382	6.36667	0	1.6503	0.982769	0.254609
								382.5	6.375	0.5	1.59115	0.961635	0.246527
								383	6.38333	0.5	2.08434	1.12051	0.311804
								383.5	6.39167	0	2.5572	1.27569	0.374963
								384	6.4	0	2.46555	1.24826	0.36306
								384.5	6.40833	0	2.37719	1.22141	0.351535
								385	6.41667	0	2.292	1.19515	0.340377
								385.5	6.425	0	2.20986	1.16945	0.329572
								386	6.43333	0	2.13066	1.1443	0.31911
								386.5	6.44167	0	2.0543	1.11969	0.308981
								387	6.45	0	1.98068	1.09561	0.299172
								387.5	6.45833	0	1.90969	1.07205	0.289676
								388	6.46667	0	1.84125	1.049	0.28048
								388.5	6.475	0	1.77526	1.02644	0.271577
								389	6.48333	0	1.71164	1.00437	0.262956
								389.5	6.49167	0	1.6503	0.982769	0.254609
								390	6.5	0.5	1.59115	0.961635	0.246527
								390.5	6.50833	0.5	2.08434	1.12051	0.311804
								391	6.51667	0	2.5572	1.27569	0.374963
								391.5	6.525	0	2.46555	1.24826	0.36306
								392	6.53333	0	2.37719	1.22141	0.351535
								392.5	6.54167	0	2.292	1.19515	0.340377
								393	6.55	0	2.20986	1.16945	0.329572
								393.5	6.55833	0	2.13066	1.1443	0.31911
								394	6.56667	0	2.0543	1.11969	0.308981
								394.5	6.575	0	1.98068	1.09561	0.299172
								395	6.58333	0	1.90969	1.07205	0.289676
								395.5	6.59167	0	1.84125	1.049	0.28048
								396	6.6	0	1.77526	1.02644	0.271577
								396.5	6.60833	0	1.71164	1.00437	0.262956
								397	6.61667	0	1.6503	0.982769	0.254609
								397.5	6.625	0.5	1.59115	0.961635	0.246527
								398	6.63333	0.5	2.08434	1.12051	0.311804
								398.5	6.64167	0	2.5572	1.27569	0.374963
								399	6.65	0	2.46555	1.24826	0.36306
								399.5	6.65833	0	2.37719	1.22141	0.351535
								400	6.66667	0	2.292	1.19515	0.340377
								400.5	6.675	0	2.20986	1.16945	0.329572
								401	6.68333	0	2.13066	1.1443	0.31911
								401.5	6.69167	0	2.0543	1.11969	0.308981
								402	6.7	0	1.98068	1.09561	0.299172
								402.5	6.70833	0	1.90969	1.07205	0.289676
								403	6.71667	0	1.84125	1.049	0.28048
								403.5	6.725	0	1.77526	1.02644	0.271577
								404	6.73333	0	1.71164	1.00437	0.262956
								404.5	6.74167	0	1.6503	0.982769	0.254609
								405	6.75	0.5	1.59115	0.961635	0.246527
								405.5	6.75833	0.5	2.08434	1.12051	0.311804
								406	6.76667	0	2.5572	1.27569	0.374963
								406.5	6.775	0	2.46555	1.24826	0.36306
								407	6.78333	0	2.37719	1.22141	0.351535
								407.5	6.79167	0	2.292	1.19515	0.340377
								408	6.8	0	2.20986	1.16945	0.329572
								408.5	6.80833	0	2.13066	1.1443	0.31911
								409	6.81667	0	2.0543	1.11969	0.308981
								409.5	6.825	0	1.98068	1.09561	0.299172
								410	6.83333	0	1.90969	1.07205	0.289676
								410.5	6.84167	0	1.84125	1.049	0.28048
								411	6.85	0	1.77526	1.02644	0.271577
								411.5	6.85833	0	1.71164	1.00437	0.262956
								412	6.86667	0	1.6503	0.982769	0.254609
								412.5	6.875	0.5	1.59115	0.961635	0.246527
								413	6.88333	0.5	2.08434	1.12051	0.311804
								413.5	6.89167	0	2.5572	1.27569	0.374963
								414	6.9	0	2.46555	1.24826	0.36306
								414.5	6.90833	0	2.37719	1.22141	0.351535
								415	6.91667	0	2.292	1.19515	0.340377
								415.5	6.925	0	2.20986	1.16945	0.329572
								416	6.93333	0	2.13066	1.1443	0.31911
								416.5	6.94167	0	2.0543	1.11969	0.308981
								417	6.95	0	1.98068	1.09561	0.299172
								417.5	6.95833	0	1.90969	1.07205	0.289676
								418	6.96667	0	1.84125	1.049	0.28048
								418.5	6.975	0	1.77526	1.02644	0.271577
								419	6.98333	0	1.71164	1.00437	0.262956
								419.5	6.99167	0	1.6503	0.982769	0.254609
								420	7	0.5	1.59115	0.961635	0.246527
								420.5	7.00833	0.5	2.08434	1.12051	0.311804
								421	7.01667	0	2.5572	1.27569	0.374963
								421.5	7.025	0	2.46555	1.24826	0.36306
								422	7.03333	0	2.37719	1.22141	0.351535
								422.5	7.04167	0	2.292	1.19515	0.340377
								423	7.05	0	2.20986	1.16945	0.329572
								423.5	7.05833	0	2.13066	1.1443	0.31911
								424	7.06667	0	2.0543	1.11969	0.308981
								424.5	7.075	0	1.98068	1.09561	0.299172
								425	7.08333	0	1.90969	1.07205	0.289676
								425.5	7.09167	0	1.84125	1.049	0.28048
								426	7.1	0	1.77526	1.02644	0.271577
								426.5	7.10833	0	1.71164	1.00437	0.262956
								427	7.11667	0	1.6503	0.982769	0.254609
								427.5	7.125	0.5	1.59115	0.961635	0.246527
								428	7.13333	0.5	2.08434	1.12051	0.311804
								428.5	7.14167	0	2.5572	1.27569	0.374963
								429	7.15	0	2.46555	1.24826	0.36306
								429.5	7.15833	0	2.37719	1.22141	0.351535
